# Supplementary material for: Genome-wide detection of copy number variation in American mink using whole-genome sequencing
Source: BMC Genomics. 2022 Sep 13;23:649. doi: 10.1186/s12864-022-08874-1 (PMC9468235; doi:10.1186/s12864-022-08874-1)
Supplement: Supplementary file 1 — Additional file 1: Table S1. List of CNVs identified on 100 American mink genomes. Table S2. Detail information of the detected CNVR. Table S3. List of genes completely/partially overlapped with CNVR in American mink. Table S4. Functional enrichment of gene ontology analysis of genes covered by CNVR. Table S5. Functional enrichment of KEGG pathway analysis of genes covered by CNVR. [file 12864_2022_8874_MOESM1_ESM.zip]

Archive with 5 entries (5 files):
- 220429_Table S1.xlsx
- 220429_Table S2.xlsx
- 220429_Table S3.xlsx
- 220429_Table S4.xlsx
- 220429_Table S5.xlsx
