# Supplementary material for: Genome-wide detection of copy number variation in American mink using whole-genome sequencing
Source: BMC Genomics. 2022 Sep 13;23:649. doi: 10.1186/s12864-022-08874-1 (PMC9468235; doi:10.1186/s12864-022-08874-1)
Supplement: Supplementary file 1 — Additional file 1: Table S1. List of CNVs identified on 100 American mink genomes. Table S2. Detail information of the detected CNVR. Table S3. List of genes completely/partially overlapped with CNVR in American mink. Table S4. Functional enrichment of gene ontology analysis of genes covered by CNVR. Table S5. Functional enrichment of KEGG pathway analysis of genes covered by CNVR. [file 12864_2022_8874_MOESM1_ESM.zip › 220429_Table S1.xlsx]

## Sheet: TableS1
			Table S1. List of CNVs identified on 100 American mink genomes.
Column1	Column2	Column3	Column4	Column5	Column6
Sample ID	Chromosome	Start	End	CNV size (bp)	CNV type
Sample_1	1	2483599	2486050	2451	deletion
Sample_1	1	2579148	2580908	1760	deletion
Sample_1	1	4045540	4046778	1238	deletion
Sample_1	1	4252820	4254705	1885	deletion
Sample_1	1	5401899	5402930	1031	deletion
Sample_1	1	7156956	7158480	1524	deletion
Sample_1	1	8064117	8069354	5237	deletion
Sample_1	1	8301291	8302661	1370	duplication
Sample_1	1	8301370	8302674	1304	deletion
Sample_1	1	8515210	8521373	6163	deletion
Sample_1	1	12902487	12903768	1281	duplication
Sample_1	1	13913815	13915502	1687	deletion
Sample_1	1	14388142	14390137	1995	duplication
Sample_1	1	16962812	16965774	2962	deletion
Sample_1	1	17116740	17117921	1181	deletion
Sample_1	1	17119097	17120410	1313	duplication
Sample_1	1	18859925	18864752	4827	deletion
Sample_1	1	19574586	19576640	2054	deletion
Sample_1	1	19721546	19722582	1036	deletion
Sample_1	1	24210134	24211223	1089	deletion
Sample_1	1	25761800	25769527	7727	deletion
Sample_1	1	26011466	26012979	1513	deletion
Sample_1	1	26872202	26873596	1394	deletion
Sample_1	1	26935730	26936929	1199	deletion
Sample_1	1	31333132	31336288	3156	deletion
Sample_1	1	31856935	31858194	1259	deletion
Sample_1	1	31860430	31861576	1146	deletion
Sample_1	1	31860500	31861775	1275	duplication
Sample_1	1	33448586	33454770	6184	deletion
Sample_1	1	33935348	33940874	5526	deletion
Sample_1	1	34187568	34188987	1419	deletion
Sample_1	1	34849274	34855474	6200	deletion
Sample_1	1	35140404	35142787	2383	deletion
Sample_1	1	35139907	35142796	2889	duplication
Sample_1	1	35575552	35576900	1348	deletion
Sample_1	1	35828418	35830086	1668	deletion
Sample_1	1	38800941	38807178	6237	deletion
Sample_1	1	39235178	39236785	1607	deletion
Sample_1	1	42823392	42825796	2404	deletion
Sample_1	1	44616413	44619023	2610	deletion
Sample_1	1	44937056	44938645	1589	deletion
Sample_1	1	45779993	45788533	8540	deletion
Sample_1	1	46090640	46091842	1202	deletion
Sample_1	1	46403018	46404508	1490	deletion
Sample_1	1	48441142	48442156	1014	deletion
Sample_1	1	50642732	50681441	38709	duplication
Sample_1	1	51527697	51533886	6189	deletion
Sample_1	1	52305871	52308217	2346	deletion
Sample_1	1	56194877	56201048	6171	deletion
Sample_1	1	56767980	56773262	5282	deletion
Sample_1	1	56839096	56845287	6191	deletion
Sample_1	1	57183531	57184586	1055	duplication
Sample_1	1	57778895	57780873	1978	deletion
Sample_1	1	57811444	57813921	2477	deletion
Sample_1	1	59005967	59096771	90804	duplication
Sample_1	1	59439002	59445200	6198	deletion
Sample_1	1	63611587	63621867	10280	deletion
Sample_1	1	64632004	64635049	3045	deletion
Sample_1	1	65971162	65980303	9141	deletion
Sample_1	1	72657495	72664858	7363	deletion
Sample_1	1	72832556	72838750	6194	deletion
Sample_1	1	75880432	75881932	1500	deletion
Sample_1	1	77663488	77670230	6742	deletion
Sample_1	1	81455406	81461593	6187	deletion
Sample_1	1	86671816	86678576	6760	deletion
Sample_1	1	86887280	86893466	6186	deletion
Sample_1	1	87631941	87636510	4569	deletion
Sample_1	1	90111002	90113450	2448	deletion
Sample_1	1	91389421	91394176	4755	duplication
Sample_1	1	91389505	91394180	4675	deletion
Sample_1	1	91476693	91482875	6182	deletion
Sample_1	1	92648297	92652017	3720	deletion
Sample_1	1	94681526	94687594	6068	deletion
Sample_1	1	95284456	95287021	2565	duplication
Sample_1	1	97585165	97586564	1399	deletion
Sample_1	1	98827270	98831254	3984	duplication
Sample_1	1	98827690	98831260	3570	deletion
Sample_1	1	99025945	99028905	2960	deletion
Sample_1	1	100592989	100594601	1612	deletion
Sample_1	1	101355316	101357345	2029	deletion
Sample_1	1	102941792	102949119	7327	deletion
Sample_1	1	103026823	103034687	7864	deletion
Sample_1	1	104440232	104446832	6600	deletion
Sample_1	1	106974279	106976647	2368	duplication
Sample_1	1	107149038	107150653	1615	deletion
Sample_1	1	107508823	107515012	6189	deletion
Sample_1	1	110305063	110307525	2462	duplication
Sample_1	1	110305287	110307654	2367	deletion
Sample_1	1	110446873	110448024	1151	deletion
Sample_1	1	112769005	112771141	2136	deletion
Sample_1	1	113134651	113136580	1929	deletion
Sample_1	1	113275036	113276140	1104	deletion
Sample_1	1	115515385	115516404	1019	duplication
Sample_1	1	115944963	115951654	6691	deletion
Sample_1	1	116190071	116193099	3028	duplication
Sample_1	1	116190183	116193118	2935	deletion
Sample_1	1	118543646	118545165	1519	deletion
Sample_1	1	119789333	119795520	6187	deletion
Sample_1	1	120295304	120296547	1243	deletion
Sample_1	1	120321365	120324287	2922	deletion
Sample_1	1	122329252	122333136	3884	deletion
Sample_1	1	122353649	122356285	2636	deletion
Sample_1	1	123787859	123789114	1255	deletion
Sample_1	1	124424646	124430842	6196	deletion
Sample_1	1	127115946	127118534	2588	deletion
Sample_1	1	127596148	127602331	6183	deletion
Sample_1	1	127704651	127705806	1155	deletion
Sample_1	1	128333937	128342091	8154	deletion
Sample_1	1	129425235	129426979	1744	deletion
Sample_1	1	131536245	131537597	1352	deletion
Sample_1	1	131536248	131537684	1436	duplication
Sample_1	1	133676953	133681092	4139	duplication
Sample_1	1	140951815	140958029	6214	deletion
Sample_1	1	141096024	141098349	2325	deletion
Sample_1	1	141383906	141386311	2405	duplication
Sample_1	1	144072329	144073769	1440	deletion
Sample_1	1	145465450	145468355	2905	duplication
Sample_1	1	145747104	145749297	2193	deletion
Sample_1	1	145894191	145895247	1056	deletion
Sample_1	1	148791781	148799071	7290	deletion
Sample_1	1	151833377	151836229	2852	deletion
Sample_1	1	154890594	154893409	2815	duplication
Sample_1	1	155195750	155203402	7652	deletion
Sample_1	1	155533009	155540367	7358	duplication
Sample_1	1	156048241	156050105	1864	deletion
Sample_1	1	159605229	159611426	6197	deletion
Sample_1	1	161246770	161250730	3960	deletion
Sample_1	1	161254171	161260343	6172	deletion
Sample_1	1	161262616	161268947	6331	deletion
Sample_1	1	161429322	161435509	6187	deletion
Sample_1	1	161669560	161675826	6266	deletion
Sample_1	1	164238324	164244552	6228	deletion
Sample_1	1	164324809	164327508	2699	deletion
Sample_1	1	166634798	166637300	2502	deletion
Sample_1	1	169018012	169019518	1506	duplication
Sample_1	1	169710368	169711984	1616	deletion
Sample_1	1	173074425	173085055	10630	deletion
Sample_1	1	174472562	174480072	7510	deletion
Sample_1	1	176379258	176380693	1435	deletion
Sample_1	1	177951079	177952101	1022	deletion
Sample_1	1	179693638	179694802	1164	deletion
Sample_1	1	185971554	185972819	1265	deletion
Sample_1	1	186175484	186183200	7716	deletion
Sample_1	1	188928949	188935108	6159	deletion
Sample_1	1	190021790	190027978	6188	deletion
Sample_1	1	192251735	192257967	6232	deletion
Sample_1	1	194047770	194053974	6204	deletion
Sample_1	1	194213289	194214921	1632	deletion
Sample_1	1	194213211	194214922	1711	duplication
Sample_1	1	194226959	194234989	8030	duplication
Sample_1	1	194547889	194552684	4795	deletion
Sample_1	1	196212472	196218672	6200	deletion
Sample_1	1	200332127	200333448	1321	deletion
Sample_1	1	203956378	203962560	6182	deletion
Sample_1	1	206593739	206596971	3232	deletion
Sample_1	1	207234116	207235732	1616	deletion
Sample_1	1	207529275	207530779	1504	deletion
Sample_1	1	207968363	207970099	1736	deletion
Sample_1	1	209886507	209888535	2028	deletion
Sample_1	1	210368494	210369639	1145	deletion
Sample_1	1	214278849	214280357	1508	deletion
Sample_1	1	214648990	214650706	1716	deletion
Sample_1	1	219475287	219477034	1747	duplication
Sample_1	1	219474964	219477293	2329	deletion
Sample_1	1	220095298	220102187	6889	deletion
Sample_1	1	221088455	221094654	6199	deletion
Sample_1	1	223299212	223305372	6160	deletion
Sample_1	1	224340005	224346206	6201	deletion
Sample_1	1	224760735	224766936	6201	deletion
Sample_1	1	229438670	229440079	1409	deletion
Sample_1	1	232203085	232209284	6199	deletion
Sample_1	1	234409451	234415649	6198	deletion
Sample_1	1	235399666	235408622	8956	deletion
Sample_1	1	235953339	235955830	2491	duplication
Sample_1	1	236323205	236329388	6183	deletion
Sample_1	1	237121147	237128004	6857	deletion
Sample_1	1	237406388	237407950	1562	deletion
Sample_1	1	242068303	242069511	1208	deletion
Sample_1	1	244903078	244904184	1106	deletion
Sample_1	1	250212710	250216556	3846	deletion
Sample_1	1	250439368	250446076	6708	deletion
Sample_1	1	252849001	252855713	6712	deletion
Sample_1	1	261612177	261613357	1180	deletion
Sample_1	1	262379918	262382947	3029	deletion
Sample_1	1	263751104	263757275	6171	deletion
Sample_1	1	264386889	264393495	6606	deletion
Sample_1	1	264506300	264508190	1890	deletion
Sample_1	1	264653733	264655936	2203	duplication
Sample_1	1	269912544	269918732	6188	deletion
Sample_1	1	270408133	270411255	3122	deletion
Sample_1	1	272319218	272322975	3757	deletion
Sample_1	1	272965450	272971664	6214	deletion
Sample_1	1	273379836	273388788	8952	deletion
Sample_1	1	274323314	274330835	7521	deletion
Sample_1	1	276404994	276406750	1756	deletion
Sample_1	1	276562387	276563736	1349	deletion
Sample_1	1	282447298	282448705	1407	deletion
Sample_1	1	288564108	288566216	2108	deletion
Sample_1	1	289751679	289753497	1818	deletion
Sample_1	1	289979634	290003889	24255	deletion
Sample_1	1	292989586	292991202	1616	deletion
Sample_1	1	293400471	293402561	2090	duplication
Sample_1	1	293693759	293696878	3119	deletion
Sample_1	1	294957444	294960551	3107	deletion
Sample_1	1	295340229	295341515	1286	deletion
Sample_1	1	297212005	297215430	3425	deletion
Sample_1	1	299898061	299904266	6205	deletion
Sample_1	1	299930469	299931988	1519	deletion
Sample_1	1	300192384	300198565	6181	deletion
Sample_1	1	302402001	302404193	2192	deletion
Sample_1	1	303393108	303395008	1900	deletion
Sample_1	1	306154609	306156278	1669	duplication
Sample_1	1	306154888	306156285	1397	deletion
Sample_1	1	306991349	306992688	1339	deletion
Sample_1	1	308131780	308133033	1253	deletion
Sample_1	1	310819811	310821257	1446	deletion
Sample_1	1	311384204	311388327	4123	deletion
Sample_1	1	311986278	311987482	1204	deletion
Sample_1	1	312340550	312343744	3194	deletion
Sample_1	1	312346388	312347919	1531	deletion
Sample_1	1	312923937	312930129	6192	deletion
Sample_1	1	313193169	313195060	1891	deletion
Sample_1	1	313527090	313528889	1799	deletion
Sample_1	1	314046178	314047564	1386	deletion
Sample_1	1	315512012	315513669	1657	deletion
Sample_1	1	315856176	315860750	4574	deletion
Sample_10	1	770158	774854	4696	deletion
Sample_10	1	2483602	2486051	2449	deletion
Sample_10	1	2579148	2580908	1760	deletion
Sample_10	1	3581131	3582282	1151	deletion
Sample_10	1	4045540	4046778	1238	deletion
Sample_10	1	4252820	4254705	1885	deletion
Sample_10	1	5401870	5402921	1051	deletion
Sample_10	1	6730463	6731789	1326	duplication
Sample_10	1	7510602	7513853	3251	deletion
Sample_10	1	8064117	8069354	5237	deletion
Sample_10	1	8301291	8302661	1370	duplication
Sample_10	1	8301370	8302674	1304	deletion
Sample_10	1	8328563	8333077	4514	deletion
Sample_10	1	8364258	8365595	1337	deletion
Sample_10	1	8515210	8521373	6163	deletion
Sample_10	1	12902487	12903768	1281	duplication
Sample_10	1	13913815	13915502	1687	deletion
Sample_10	1	14388142	14390137	1995	duplication
Sample_10	1	15207892	15209379	1487	duplication
Sample_10	1	15207981	15209382	1401	deletion
Sample_10	1	19721546	19722582	1036	deletion
Sample_10	1	20840874	20842075	1201	deletion
Sample_10	1	25761800	25769527	7727	deletion
Sample_10	1	25867635	25869475	1840	deletion
Sample_10	1	25867641	25869682	2041	duplication
Sample_10	1	26872202	26873596	1394	deletion
Sample_10	1	26935730	26936929	1199	deletion
Sample_10	1	29651964	29653611	1647	deletion
Sample_10	1	30237681	30240688	3007	deletion
Sample_10	1	31274146	31275182	1036	duplication
Sample_10	1	33448580	33454766	6186	deletion
Sample_10	1	34187568	34188988	1420	deletion
Sample_10	1	34849274	34855474	6200	deletion
Sample_10	1	35575552	35576900	1348	deletion
Sample_10	1	38800941	38807178	6237	deletion
Sample_10	1	39048644	39050862	2218	deletion
Sample_10	1	41846020	41847132	1112	deletion
Sample_10	1	41846028	41847418	1390	duplication
Sample_10	1	44616413	44619023	2610	deletion
Sample_10	1	44937056	44938645	1589	deletion
Sample_10	1	45720066	45722661	2595	deletion
Sample_10	1	45779993	45788533	8540	deletion
Sample_10	1	46403018	46404508	1490	deletion
Sample_10	1	48441142	48442156	1014	deletion
Sample_10	1	51527697	51533886	6189	deletion
Sample_10	1	52305871	52308217	2346	deletion
Sample_10	1	56194877	56201048	6171	deletion
Sample_10	1	56693168	56694770	1602	deletion
Sample_10	1	56767980	56773262	5282	deletion
Sample_10	1	59439002	59445200	6198	deletion
Sample_10	1	60995634	60997165	1531	deletion
Sample_10	1	63497637	63499528	1891	duplication
Sample_10	1	63611587	63621867	10280	deletion
Sample_10	1	65971162	65980303	9141	deletion
Sample_10	1	71711386	71713228	1842	deletion
Sample_10	1	71779869	71781488	1619	duplication
Sample_10	1	72657495	72664858	7363	deletion
Sample_10	1	72832556	72838750	6194	deletion
Sample_10	1	74230524	74232595	2071	deletion
Sample_10	1	75880432	75881931	1499	deletion
Sample_10	1	77663488	77670230	6742	deletion
Sample_10	1	79715844	79717030	1186	deletion
Sample_10	1	83180129	83186461	6332	deletion
Sample_10	1	86671816	86678576	6760	deletion
Sample_10	1	86887280	86893466	6186	deletion
Sample_10	1	86911652	86912728	1076	deletion
Sample_10	1	90111002	90113450	2448	deletion
Sample_10	1	91476693	91482875	6182	deletion
Sample_10	1	92078227	92080259	2032	duplication
Sample_10	1	92078332	92080277	1945	deletion
Sample_10	1	92444824	92446738	1914	deletion
Sample_10	1	94681526	94687594	6068	deletion
Sample_10	1	95284456	95287021	2565	duplication
Sample_10	1	96047724	96049011	1287	deletion
Sample_10	1	96648542	96651135	2593	deletion
Sample_10	1	97585165	97586564	1399	deletion
Sample_10	1	98827270	98831254	3984	duplication
Sample_10	1	98827690	98831260	3570	deletion
Sample_10	1	100592989	100594601	1612	deletion
Sample_10	1	101355316	101357345	2029	deletion
Sample_10	1	102941792	102949119	7327	deletion
Sample_10	1	103026823	103034687	7864	deletion
Sample_10	1	107149047	107150654	1607	deletion
Sample_10	1	107304440	107306238	1798	deletion
Sample_10	1	110838579	110841147	2568	duplication
Sample_10	1	111531696	111533602	1906	deletion
Sample_10	1	112769005	112771141	2136	deletion
Sample_10	1	113134651	113136580	1929	deletion
Sample_10	1	113275036	113276140	1104	deletion
Sample_10	1	115515385	115516404	1019	duplication
Sample_10	1	116190071	116193099	3028	duplication
Sample_10	1	116190183	116193118	2935	deletion
Sample_10	1	116956745	116959742	2997	deletion
Sample_10	1	119789333	119795520	6187	deletion
Sample_10	1	120295304	120296547	1243	deletion
Sample_10	1	120321365	120324287	2922	deletion
Sample_10	1	120353328	120354330	1002	deletion
Sample_10	1	120479307	120483194	3887	deletion
Sample_10	1	121242545	121249886	7341	deletion
Sample_10	1	123787859	123789114	1255	deletion
Sample_10	1	124424646	124430842	6196	deletion
Sample_10	1	127596148	127602331	6183	deletion
Sample_10	1	127704651	127705806	1155	deletion
Sample_10	1	129425235	129426979	1744	deletion
Sample_10	1	131536245	131537597	1352	deletion
Sample_10	1	131536248	131537684	1436	duplication
Sample_10	1	133676953	133681092	4139	duplication
Sample_10	1	134283387	134289585	6198	deletion
Sample_10	1	134485503	134488639	3136	deletion
Sample_10	1	138443488	138449740	6252	deletion
Sample_10	1	140951815	140958029	6214	deletion
Sample_10	1	145747104	145749297	2193	deletion
Sample_10	1	147989970	148017693	27723	deletion
Sample_10	1	148791781	148799071	7290	deletion
Sample_10	1	151418516	151435853	17337	duplication
Sample_10	1	151775838	151778579	2741	deletion
Sample_10	1	159605229	159611426	6197	deletion
Sample_10	1	164238324	164244552	6228	deletion
Sample_10	1	164324809	164327508	2699	deletion
Sample_10	1	166634798	166637300	2502	deletion
Sample_10	1	169336255	169337374	1119	duplication
Sample_10	1	169710368	169711984	1616	deletion
Sample_10	1	173074425	173085055	10630	deletion
Sample_10	1	175145088	175151282	6194	deletion
Sample_10	1	179693638	179694802	1164	deletion
Sample_10	1	184525810	184532512	6702	deletion
Sample_10	1	186175484	186183200	7716	deletion
Sample_10	1	188928949	188935108	6159	deletion
Sample_10	1	190021790	190027978	6188	deletion
Sample_10	1	192251735	192257967	6232	deletion
Sample_10	1	194047770	194053974	6204	deletion
Sample_10	1	194213289	194214921	1632	deletion
Sample_10	1	194213211	194214922	1711	duplication
Sample_10	1	194226904	194234988	8084	duplication
Sample_10	1	194547889	194552684	4795	deletion
Sample_10	1	196109778	196120337	10559	deletion
Sample_10	1	196212472	196218672	6200	deletion
Sample_10	1	200224393	200230571	6178	deletion
Sample_10	1	201136449	201139049	2600	deletion
Sample_10	1	203956378	203962560	6182	deletion
Sample_10	1	204141368	204143523	2155	deletion
Sample_10	1	206415568	206421763	6195	deletion
Sample_10	1	206534073	206541771	7698	deletion
Sample_10	1	207234116	207235731	1615	deletion
Sample_10	1	209886507	209888534	2027	deletion
Sample_10	1	212895918	212898186	2268	deletion
Sample_10	1	214278849	214280357	1508	deletion
Sample_10	1	214648990	214650706	1716	deletion
Sample_10	1	220095298	220102187	6889	deletion
Sample_10	1	220123256	220125436	2180	duplication
Sample_10	1	220123429	220125428	1999	deletion
Sample_10	1	221088455	221094654	6199	deletion
Sample_10	1	223299212	223305372	6160	deletion
Sample_10	1	224340005	224346206	6201	deletion
Sample_10	1	224760735	224766936	6201	deletion
Sample_10	1	224992422	224998663	6241	deletion
Sample_10	1	232203085	232209284	6199	deletion
Sample_10	1	235399666	235408622	8956	deletion
Sample_10	1	236323205	236329388	6183	deletion
Sample_10	1	237121147	237128004	6857	deletion
Sample_10	1	237406388	237407950	1562	deletion
Sample_10	1	240871827	240873975	2148	deletion
Sample_10	1	242068303	242069511	1208	deletion
Sample_10	1	244903078	244904184	1106	deletion
Sample_10	1	248935967	248942854	6887	deletion
Sample_10	1	250212710	250216556	3846	deletion
Sample_10	1	250439368	250446076	6708	deletion
Sample_10	1	252849001	252855713	6712	deletion
Sample_10	1	255108544	255110971	2427	duplication
Sample_10	1	255108820	255110977	2157	deletion
Sample_10	1	257656546	257662744	6198	deletion
Sample_10	1	260833938	260836416	2478	duplication
Sample_10	1	261612177	261613357	1180	deletion
Sample_10	1	262379918	262382947	3029	deletion
Sample_10	1	263602018	263605102	3084	deletion
Sample_10	1	266651255	266652399	1144	deletion
Sample_10	1	269912544	269918732	6188	deletion
Sample_10	1	270408133	270411255	3122	deletion
Sample_10	1	272319222	272322975	3753	deletion
Sample_10	1	272965450	272971664	6214	deletion
Sample_10	1	273166497	273173236	6739	deletion
Sample_10	1	273379836	273388788	8952	deletion
Sample_10	1	274323314	274330835	7521	deletion
Sample_10	1	274590860	274593749	2889	deletion
Sample_10	1	275280625	275281627	1002	deletion
Sample_10	1	276404994	276406750	1756	deletion
Sample_10	1	276562387	276563736	1349	deletion
Sample_10	1	280593485	280595895	2410	deletion
Sample_10	1	282447298	282448705	1407	deletion
Sample_10	1	288564108	288566216	2108	deletion
Sample_10	1	288906762	288908388	1626	duplication
Sample_10	1	288930233	288931457	1224	deletion
Sample_10	1	291035474	291036968	1494	deletion
Sample_10	1	293400471	293402561	2090	duplication
Sample_10	1	293693759	293696878	3119	deletion
Sample_10	1	295887258	295890312	3054	deletion
Sample_10	1	297212005	297215430	3425	deletion
Sample_10	1	298761452	298764174	2722	duplication
Sample_10	1	299898061	299904266	6205	deletion
Sample_10	1	299930469	299931988	1519	deletion
Sample_10	1	300057816	300059756	1940	deletion
Sample_10	1	300192384	300198565	6181	deletion
Sample_10	1	304729214	304731864	2650	deletion
Sample_10	1	305621897	305623513	1616	deletion
Sample_10	1	306267321	306269060	1739	deletion
Sample_10	1	306991349	306992689	1340	deletion
Sample_10	1	307450479	307451535	1056	deletion
Sample_10	1	307459080	307461070	1990	deletion
Sample_10	1	308131780	308133033	1253	deletion
Sample_10	1	309641571	309644020	2449	deletion
Sample_10	1	311384204	311388327	4123	deletion
Sample_10	1	312923937	312930129	6192	deletion
Sample_10	1	313193169	313195060	1891	deletion
Sample_10	1	313368877	313373940	5063	deletion
Sample_10	1	313527090	313528889	1799	deletion
Sample_10	1	315512012	315513670	1658	deletion
Sample_10	1	315822693	315824250	1557	deletion
Sample_10	1	316603529	316605130	1601	deletion
Sample_100	1	2579148	2580908	1760	deletion
Sample_100	1	4045540	4046778	1238	deletion
Sample_100	1	4252820	4254705	1885	deletion
Sample_100	1	5187879	5189612	1733	deletion
Sample_100	1	6730463	6731789	1326	duplication
Sample_100	1	7510602	7513853	3251	deletion
Sample_100	1	8064117	8069354	5237	deletion
Sample_100	1	8153578	8155058	1480	deletion
Sample_100	1	8328563	8333077	4514	deletion
Sample_100	1	8515210	8521373	6163	deletion
Sample_100	1	13913815	13915502	1687	deletion
Sample_100	1	15207892	15209379	1487	duplication
Sample_100	1	15207981	15209382	1401	deletion
Sample_100	1	16701024	16702869	1845	deletion
Sample_100	1	18094055	18097970	3915	duplication
Sample_100	1	18094167	18097975	3808	deletion
Sample_100	1	19574586	19576640	2054	deletion
Sample_100	1	19721546	19722582	1036	deletion
Sample_100	1	25761800	25769527	7727	deletion
Sample_100	1	26872202	26873596	1394	deletion
Sample_100	1	26935730	26936929	1199	deletion
Sample_100	1	29038905	29040278	1373	duplication
Sample_100	1	29651964	29653611	1647	deletion
Sample_100	1	33448586	33454770	6184	deletion
Sample_100	1	34187568	34188988	1420	deletion
Sample_100	1	34849274	34855474	6200	deletion
Sample_100	1	35575552	35576900	1348	deletion
Sample_100	1	36671275	36681042	9767	deletion
Sample_100	1	38800941	38807178	6237	deletion
Sample_100	1	39235178	39236785	1607	deletion
Sample_100	1	39284558	39286423	1865	deletion
Sample_100	1	40208948	40210389	1441	deletion
Sample_100	1	44616413	44619023	2610	deletion
Sample_100	1	44937056	44938645	1589	deletion
Sample_100	1	45779993	45788533	8540	deletion
Sample_100	1	46090640	46091842	1202	deletion
Sample_100	1	46213946	46215233	1287	deletion
Sample_100	1	48441142	48442156	1014	deletion
Sample_100	1	50950971	50955176	4205	deletion
Sample_100	1	51527697	51533886	6189	deletion
Sample_100	1	52305871	52308217	2346	deletion
Sample_100	1	52352034	52355390	3356	deletion
Sample_100	1	56194877	56201048	6171	deletion
Sample_100	1	56618195	56624515	6320	duplication
Sample_100	1	56693168	56694770	1602	deletion
Sample_100	1	56767980	56773262	5282	deletion
Sample_100	1	58833128	58836429	3301	duplication
Sample_100	1	59439002	59445200	6198	deletion
Sample_100	1	63611587	63621867	10280	deletion
Sample_100	1	65971162	65980303	9141	deletion
Sample_100	1	72657495	72664858	7363	deletion
Sample_100	1	72832556	72838750	6194	deletion
Sample_100	1	73625896	73627513	1617	deletion
Sample_100	1	73718652	73720304	1652	deletion
Sample_100	1	74230524	74232595	2071	deletion
Sample_100	1	77663488	77670230	6742	deletion
Sample_100	1	79715844	79717030	1186	deletion
Sample_100	1	79999505	80000795	1290	deletion
Sample_100	1	80591458	80592725	1267	deletion
Sample_100	1	80591470	80592827	1357	duplication
Sample_100	1	86671816	86678576	6760	deletion
Sample_100	1	90111002	90113450	2448	deletion
Sample_100	1	94017292	94020328	3036	deletion
Sample_100	1	94017410	94020445	3035	duplication
Sample_100	1	94084406	94086685	2279	deletion
Sample_100	1	94681526	94687594	6068	deletion
Sample_100	1	94723185	94724438	1253	deletion
Sample_100	1	102941792	102949119	7327	deletion
Sample_100	1	103026823	103034687	7864	deletion
Sample_100	1	107149038	107150653	1615	deletion
Sample_100	1	107238341	107241598	3257	deletion
Sample_100	1	111005685	111007209	1524	deletion
Sample_100	1	111531696	111533602	1906	deletion
Sample_100	1	112446018	112452230	6212	deletion
Sample_100	1	113275036	113276140	1104	deletion
Sample_100	1	115515385	115516404	1019	duplication
Sample_100	1	115944963	115951654	6691	deletion
Sample_100	1	120295304	120296547	1243	deletion
Sample_100	1	120321365	120324287	2922	deletion
Sample_100	1	120353328	120354330	1002	deletion
Sample_100	1	120479307	120483194	3887	deletion
Sample_100	1	120605263	120612062	6799	deletion
Sample_100	1	121242545	121249887	7342	deletion
Sample_100	1	122329252	122333136	3884	deletion
Sample_100	1	122353649	122356285	2636	deletion
Sample_100	1	125416587	125421653	5066	deletion
Sample_100	1	131536248	131537684	1436	duplication
Sample_100	1	133228106	133230077	1971	deletion
Sample_100	1	133676953	133681092	4139	duplication
Sample_100	1	138443488	138449740	6252	deletion
Sample_100	1	139192694	139195233	2539	deletion
Sample_100	1	140951815	140958029	6214	deletion
Sample_100	1	141096024	141098349	2325	deletion
Sample_100	1	141386050	141387222	1172	deletion
Sample_100	1	145085913	145087387	1474	duplication
Sample_100	1	145747104	145749297	2193	deletion
Sample_100	1	145894191	145895247	1056	deletion
Sample_100	1	147989970	148017693	27723	deletion
Sample_100	1	148791781	148799071	7290	deletion
Sample_100	1	151775838	151778579	2741	deletion
Sample_100	1	159605229	159611426	6197	deletion
Sample_100	1	164238324	164244552	6228	deletion
Sample_100	1	164324809	164327508	2699	deletion
Sample_100	1	166634798	166637300	2502	deletion
Sample_100	1	169710368	169711984	1616	deletion
Sample_100	1	173074425	173085055	10630	deletion
Sample_100	1	174095982	174098327	2345	deletion
Sample_100	1	174095986	174098453	2467	duplication
Sample_100	1	175145088	175151282	6194	deletion
Sample_100	1	177608410	177610112	1702	deletion
Sample_100	1	177608410	177610280	1870	duplication
Sample_100	1	177792137	177795804	3667	deletion
Sample_100	1	179645700	179646912	1212	deletion
Sample_100	1	181822795	181824365	1570	deletion
Sample_100	1	185629489	185631332	1843	deletion
Sample_100	1	185629499	185631418	1919	duplication
Sample_100	1	185971554	185972819	1265	deletion
Sample_100	1	186175484	186183200	7716	deletion
Sample_100	1	186315757	186322478	6721	deletion
Sample_100	1	188352069	188361615	9546	deletion
Sample_100	1	188928949	188935108	6159	deletion
Sample_100	1	190021790	190027978	6188	deletion
Sample_100	1	191976203	191977216	1013	deletion
Sample_100	1	192199815	192201980	2165	duplication
Sample_100	1	192200039	192201982	1943	deletion
Sample_100	1	192251735	192257967	6232	deletion
Sample_100	1	194047770	194053974	6204	deletion
Sample_100	1	194213289	194214921	1632	deletion
Sample_100	1	194213211	194214922	1711	duplication
Sample_100	1	196038756	196041871	3115	deletion
Sample_100	1	196212472	196218672	6200	deletion
Sample_100	1	200224393	200230571	6178	deletion
Sample_100	1	203956378	203962560	6182	deletion
Sample_100	1	204187066	204188947	1881	deletion
Sample_100	1	204187071	204189017	1946	duplication
Sample_100	1	207234116	207235732	1616	deletion
Sample_100	1	207529275	207530779	1504	deletion
Sample_100	1	207755128	207758339	3211	duplication
Sample_100	1	207974855	207976110	1255	duplication
Sample_100	1	208221504	208223251	1747	deletion
Sample_100	1	209886507	209888534	2027	deletion
Sample_100	1	210368494	210369639	1145	deletion
Sample_100	1	214648990	214650706	1716	deletion
Sample_100	1	215317294	215318597	1303	deletion
Sample_100	1	220095298	220102187	6889	deletion
Sample_100	1	220123256	220125436	2180	duplication
Sample_100	1	220123429	220125428	1999	deletion
Sample_100	1	221088455	221094654	6199	deletion
Sample_100	1	223299212	223305372	6160	deletion
Sample_100	1	224340005	224346206	6201	deletion
Sample_100	1	224370485	224377232	6747	deletion
Sample_100	1	224453642	224455556	1914	deletion
Sample_100	1	224760735	224766936	6201	deletion
Sample_100	1	224992422	224998663	6241	deletion
Sample_100	1	231476274	231479805	3531	deletion
Sample_100	1	231476338	231479896	3558	duplication
Sample_100	1	232203085	232209284	6199	deletion
Sample_100	1	232855854	232862169	6315	deletion
Sample_100	1	234409451	234415649	6198	deletion
Sample_100	1	234652783	234656278	3495	deletion
Sample_100	1	234937940	234939684	1744	duplication
Sample_100	1	235399671	235408627	8956	deletion
Sample_100	1	236323205	236329388	6183	deletion
Sample_100	1	237406388	237407950	1562	deletion
Sample_100	1	239109084	239110981	1897	deletion
Sample_100	1	239109087	239111098	2011	duplication
Sample_100	1	243497083	243500969	3886	deletion
Sample_100	1	243497094	243501116	4022	duplication
Sample_100	1	244239684	244241305	1621	deletion
Sample_100	1	244903078	244904184	1106	deletion
Sample_100	1	245116900	245117973	1073	deletion
Sample_100	1	248960619	248961762	1143	deletion
Sample_100	1	250439368	250446076	6708	deletion
Sample_100	1	253913896	253920066	6170	deletion
Sample_100	1	255108544	255110971	2427	duplication
Sample_100	1	255108820	255110977	2157	deletion
Sample_100	1	257656546	257662744	6198	deletion
Sample_100	1	257996606	257999419	2813	deletion
Sample_100	1	260833938	260836416	2478	duplication
Sample_100	1	261612177	261613357	1180	deletion
Sample_100	1	262265661	262267468	1807	deletion
Sample_100	1	262379918	262382947	3029	deletion
Sample_100	1	264386889	264393495	6606	deletion
Sample_100	1	272965450	272971664	6214	deletion
Sample_100	1	273379836	273388788	8952	deletion
Sample_100	1	274323314	274330835	7521	deletion
Sample_100	1	275421628	275423700	2072	deletion
Sample_100	1	275708030	275709925	1895	deletion
Sample_100	1	276562387	276563736	1349	deletion
Sample_100	1	278773872	278775362	1490	deletion
Sample_100	1	280593485	280595895	2410	deletion
Sample_100	1	280872476	280876634	4158	deletion
Sample_100	1	286493068	286494661	1593	deletion
Sample_100	1	288054188	288060701	6513	deletion
Sample_100	1	288564108	288566216	2108	deletion
Sample_100	1	288785710	288787828	2118	deletion
Sample_100	1	289751679	289753497	1818	deletion
Sample_100	1	291035472	291036972	1500	deletion
Sample_100	1	292989586	292991201	1615	deletion
Sample_100	1	293693759	293696878	3119	deletion
Sample_100	1	297212005	297215430	3425	deletion
Sample_100	1	298761452	298764174	2722	duplication
Sample_100	1	299930469	299931988	1519	deletion
Sample_100	1	300192384	300198565	6181	deletion
Sample_100	1	302353981	302357312	3331	deletion
Sample_100	1	303393071	303394980	1909	deletion
Sample_100	1	304729206	304731858	2652	deletion
Sample_100	1	305621897	305623513	1616	deletion
Sample_100	1	306267321	306269060	1739	deletion
Sample_100	1	306991349	306992689	1340	deletion
Sample_100	1	308131780	308133033	1253	deletion
Sample_100	1	310819811	310821257	1446	deletion
Sample_100	1	311384204	311388327	4123	deletion
Sample_100	1	311986278	311987482	1204	deletion
Sample_100	1	312800521	312802081	1560	deletion
Sample_100	1	312923937	312930129	6192	deletion
Sample_100	1	312984336	312985598	1262	deletion
Sample_100	1	313193169	313195060	1891	deletion
Sample_100	1	315512012	315513670	1658	deletion
Sample_100	1	316603529	316605130	1601	deletion
Sample_11	1	4045540	4046778	1238	deletion
Sample_11	1	4252820	4254705	1885	deletion
Sample_11	1	8064117	8069354	5237	deletion
Sample_11	1	8328563	8333078	4515	deletion
Sample_11	1	8515210	8521373	6163	deletion
Sample_11	1	12902487	12903768	1281	duplication
Sample_11	1	14401233	14402589	1356	duplication
Sample_11	1	14401341	14402604	1263	deletion
Sample_11	1	15207892	15209379	1487	duplication
Sample_11	1	15207981	15209382	1401	deletion
Sample_11	1	17147977	17151355	3378	deletion
Sample_11	1	19574586	19576640	2054	deletion
Sample_11	1	20427639	20428899	1260	duplication
Sample_11	1	20840874	20842075	1201	deletion
Sample_11	1	25761800	25769527	7727	deletion
Sample_11	1	31274146	31275182	1036	duplication
Sample_11	1	33448586	33454770	6184	deletion
Sample_11	1	34187568	34188988	1420	deletion
Sample_11	1	34849274	34855474	6200	deletion
Sample_11	1	35828418	35830087	1669	deletion
Sample_11	1	38800941	38807178	6237	deletion
Sample_11	1	39048644	39050862	2218	deletion
Sample_11	1	39235178	39236785	1607	deletion
Sample_11	1	41846020	41847132	1112	deletion
Sample_11	1	41846028	41847418	1390	duplication
Sample_11	1	43447702	43449329	1627	deletion
Sample_11	1	43576952	43578223	1271	deletion
Sample_11	1	44616413	44619023	2610	deletion
Sample_11	1	44937056	44938645	1589	deletion
Sample_11	1	45720066	45722661	2595	deletion
Sample_11	1	45779993	45788533	8540	deletion
Sample_11	1	46403018	46404508	1490	deletion
Sample_11	1	48441142	48442156	1014	deletion
Sample_11	1	51527697	51533886	6189	deletion
Sample_11	1	52305871	52308217	2346	deletion
Sample_11	1	56194877	56201048	6171	deletion
Sample_11	1	56693168	56694770	1602	deletion
Sample_11	1	56767980	56773262	5282	deletion
Sample_11	1	59439002	59445200	6198	deletion
Sample_11	1	60995634	60997165	1531	deletion
Sample_11	1	63497637	63499528	1891	duplication
Sample_11	1	63611587	63621867	10280	deletion
Sample_11	1	65971162	65980303	9141	deletion
Sample_11	1	71711386	71713228	1842	deletion
Sample_11	1	72657495	72664858	7363	deletion
Sample_11	1	72832556	72838750	6194	deletion
Sample_11	1	74230524	74232595	2071	deletion
Sample_11	1	75880432	75881932	1500	deletion
Sample_11	1	77663488	77670230	6742	deletion
Sample_11	1	79715844	79717030	1186	deletion
Sample_11	1	86671816	86678576	6760	deletion
Sample_11	1	86887280	86893466	6186	deletion
Sample_11	1	86911652	86912728	1076	deletion
Sample_11	1	88301469	88303033	1564	duplication
Sample_11	1	88301531	88303026	1495	deletion
Sample_11	1	90110942	90113442	2500	duplication
Sample_11	1	91476693	91482875	6182	deletion
Sample_11	1	92078227	92080259	2032	duplication
Sample_11	1	92078332	92080277	1945	deletion
Sample_11	1	94681526	94687594	6068	deletion
Sample_11	1	94723185	94724439	1254	deletion
Sample_11	1	95284456	95287021	2565	duplication
Sample_11	1	97585165	97586564	1399	deletion
Sample_11	1	98827270	98831254	3984	duplication
Sample_11	1	98827690	98831260	3570	deletion
Sample_11	1	99025945	99028905	2960	deletion
Sample_11	1	100592989	100594601	1612	deletion
Sample_11	1	101355316	101357345	2029	deletion
Sample_11	1	102941792	102949119	7327	deletion
Sample_11	1	103026823	103034687	7864	deletion
Sample_11	1	104440232	104446832	6600	deletion
Sample_11	1	105783664	105785532	1868	deletion
Sample_11	1	107149047	107150654	1607	deletion
Sample_11	1	107508823	107515012	6189	deletion
Sample_11	1	110305287	110307654	2367	deletion
Sample_11	1	110446873	110448024	1151	deletion
Sample_11	1	111531696	111533602	1906	deletion
Sample_11	1	115515385	115516404	1019	duplication
Sample_11	1	115944963	115951654	6691	deletion
Sample_11	1	116190071	116193099	3028	duplication
Sample_11	1	116190183	116193118	2935	deletion
Sample_11	1	116956745	116959743	2998	deletion
Sample_11	1	119789333	119795520	6187	deletion
Sample_11	1	120295304	120296547	1243	deletion
Sample_11	1	120321365	120324287	2922	deletion
Sample_11	1	120479307	120483194	3887	deletion
Sample_11	1	121242545	121249886	7341	deletion
Sample_11	1	123787859	123789114	1255	deletion
Sample_11	1	124424646	124430842	6196	deletion
Sample_11	1	127596148	127602331	6183	deletion
Sample_11	1	127704651	127705806	1155	deletion
Sample_11	1	131536245	131537597	1352	deletion
Sample_11	1	131536248	131537684	1436	duplication
Sample_11	1	133676953	133681092	4139	duplication
Sample_11	1	134283387	134289585	6198	deletion
Sample_11	1	134485503	134488639	3136	deletion
Sample_11	1	138443488	138449740	6252	deletion
Sample_11	1	140951815	140958029	6214	deletion
Sample_11	1	141096024	141098349	2325	deletion
Sample_11	1	141383906	141386311	2405	duplication
Sample_11	1	145465450	145468355	2905	duplication
Sample_11	1	145747104	145749297	2193	deletion
Sample_11	1	145894191	145895247	1056	deletion
Sample_11	1	148791781	148799071	7290	deletion
Sample_11	1	151418516	151435853	17337	duplication
Sample_11	1	152748243	152750694	2451	duplication
Sample_11	1	155533009	155540367	7358	duplication
Sample_11	1	156048241	156050105	1864	deletion
Sample_11	1	159605229	159611426	6197	deletion
Sample_11	1	161246770	161250730	3960	deletion
Sample_11	1	161254171	161260343	6172	deletion
Sample_11	1	161262616	161268947	6331	deletion
Sample_11	1	161429322	161435509	6187	deletion
Sample_11	1	161669560	161675826	6266	deletion
Sample_11	1	164238324	164244552	6228	deletion
Sample_11	1	164324809	164327508	2699	deletion
Sample_11	1	166634798	166637300	2502	deletion
Sample_11	1	169710368	169711984	1616	deletion
Sample_11	1	173074425	173085055	10630	deletion
Sample_11	1	174472562	174480072	7510	deletion
Sample_11	1	176379258	176380693	1435	deletion
Sample_11	1	177951079	177952101	1022	deletion
Sample_11	1	179693638	179694802	1164	deletion
Sample_11	1	188928949	188935108	6159	deletion
Sample_11	1	192251735	192257967	6232	deletion
Sample_11	1	194047770	194053974	6204	deletion
Sample_11	1	194213211	194214922	1711	duplication
Sample_11	1	194213289	194214921	1632	deletion
Sample_11	1	194226947	194234979	8032	duplication
Sample_11	1	194547889	194552684	4795	deletion
Sample_11	1	196212472	196218672	6200	deletion
Sample_11	1	200224393	200230571	6178	deletion
Sample_11	1	203956378	203962560	6182	deletion
Sample_11	1	206415568	206421763	6195	deletion
Sample_11	1	206534073	206541771	7698	deletion
Sample_11	1	207234116	207235731	1615	deletion
Sample_11	1	209886507	209888534	2027	deletion
Sample_11	1	212895953	212898234	2281	deletion
Sample_11	1	214278849	214280357	1508	deletion
Sample_11	1	214648990	214650706	1716	deletion
Sample_11	1	219474964	219477293	2329	deletion
Sample_11	1	220095298	220102187	6889	deletion
Sample_11	1	220123256	220125436	2180	duplication
Sample_11	1	221088455	221094654	6199	deletion
Sample_11	1	223299212	223305372	6160	deletion
Sample_11	1	224340005	224346206	6201	deletion
Sample_11	1	224760735	224766936	6201	deletion
Sample_11	1	224992422	224998663	6241	deletion
Sample_11	1	229438670	229440079	1409	deletion
Sample_11	1	232203085	232209284	6199	deletion
Sample_11	1	234409451	234415649	6198	deletion
Sample_11	1	235399666	235408622	8956	deletion
Sample_11	1	236323205	236329388	6183	deletion
Sample_11	1	237121147	237128004	6857	deletion
Sample_11	1	237406388	237407950	1562	deletion
Sample_11	1	240871827	240873975	2148	deletion
Sample_11	1	241196254	241198118	1864	deletion
Sample_11	1	242068303	242069511	1208	deletion
Sample_11	1	244903078	244904184	1106	deletion
Sample_11	1	248935967	248942854	6887	deletion
Sample_11	1	250212710	250216556	3846	deletion
Sample_11	1	250439368	250446076	6708	deletion
Sample_11	1	252849001	252855713	6712	deletion
Sample_11	1	255108544	255110971	2427	duplication
Sample_11	1	255108820	255110977	2157	deletion
Sample_11	1	257656546	257662744	6198	deletion
Sample_11	1	260833938	260836416	2478	duplication
Sample_11	1	261612177	261613357	1180	deletion
Sample_11	1	262379918	262382943	3025	deletion
Sample_11	1	264386889	264393495	6606	deletion
Sample_11	1	266651255	266652399	1144	deletion
Sample_11	1	269912544	269918732	6188	deletion
Sample_11	1	270408133	270411255	3122	deletion
Sample_11	1	272319222	272322975	3753	deletion
Sample_11	1	272965450	272971664	6214	deletion
Sample_11	1	273166497	273173236	6739	deletion
Sample_11	1	273379836	273388788	8952	deletion
Sample_11	1	274323314	274330835	7521	deletion
Sample_11	1	274590860	274593749	2889	deletion
Sample_11	1	275280625	275281627	1002	deletion
Sample_11	1	276404994	276406750	1756	deletion
Sample_11	1	276562387	276563736	1349	deletion
Sample_11	1	280593485	280595895	2410	deletion
Sample_11	1	281286449	281289038	2589	deletion
Sample_11	1	288054188	288060701	6513	deletion
Sample_11	1	288564108	288566216	2108	deletion
Sample_11	1	288906880	288908393	1513	deletion
Sample_11	1	289979634	290003889	24255	deletion
Sample_11	1	291035474	291036968	1494	deletion
Sample_11	1	291325394	291327094	1700	deletion
Sample_11	1	294957444	294960551	3107	deletion
Sample_11	1	295340229	295341515	1286	deletion
Sample_11	1	297212005	297215430	3425	deletion
Sample_11	1	298408561	298413185	4624	deletion
Sample_11	1	299898061	299904266	6205	deletion
Sample_11	1	299907612	299909003	1391	duplication
Sample_11	1	299930469	299931988	1519	deletion
Sample_11	1	300057816	300059756	1940	deletion
Sample_11	1	300192384	300198565	6181	deletion
Sample_11	1	302353981	302357313	3332	deletion
Sample_11	1	306267321	306269060	1739	deletion
Sample_11	1	307459080	307461070	1990	deletion
Sample_11	1	308131789	308133040	1251	deletion
Sample_11	1	310819811	310821257	1446	deletion
Sample_11	1	311384204	311388327	4123	deletion
Sample_11	1	311986278	311987482	1204	deletion
Sample_11	1	312340550	312343744	3194	deletion
Sample_11	1	312800521	312802081	1560	deletion
Sample_11	1	312923937	312930129	6192	deletion
Sample_11	1	313193169	313195060	1891	deletion
Sample_11	1	314046199	314047587	1388	deletion
Sample_11	1	315822693	315824250	1557	deletion
Sample_11	1	316603529	316605129	1600	deletion
Sample_12	1	770158	774851	4693	deletion
Sample_12	1	2483602	2486051	2449	deletion
Sample_12	1	2579148	2580908	1760	deletion
Sample_12	1	3581131	3582282	1151	deletion
Sample_12	1	3581144	3582356	1212	duplication
Sample_12	1	4045540	4046778	1238	deletion
Sample_12	1	4252820	4254705	1885	deletion
Sample_12	1	5401899	5402930	1031	deletion
Sample_12	1	6730463	6731789	1326	duplication
Sample_12	1	7510602	7513853	3251	deletion
Sample_12	1	8064117	8069354	5237	deletion
Sample_12	1	8301291	8302661	1370	duplication
Sample_12	1	8301370	8302674	1304	deletion
Sample_12	1	8328563	8333077	4514	deletion
Sample_12	1	8364258	8365595	1337	deletion
Sample_12	1	8515210	8521373	6163	deletion
Sample_12	1	13913815	13915502	1687	deletion
Sample_12	1	15207892	15209379	1487	duplication
Sample_12	1	15207981	15209382	1401	deletion
Sample_12	1	17147977	17151355	3378	deletion
Sample_12	1	19574586	19576640	2054	deletion
Sample_12	1	19721546	19722582	1036	deletion
Sample_12	1	25761800	25769527	7727	deletion
Sample_12	1	25867635	25869475	1840	deletion
Sample_12	1	25867641	25869682	2041	duplication
Sample_12	1	26872202	26873596	1394	deletion
Sample_12	1	26935730	26936929	1199	deletion
Sample_12	1	29651964	29653611	1647	deletion
Sample_12	1	30237681	30240688	3007	deletion
Sample_12	1	33448580	33454766	6186	deletion
Sample_12	1	34187568	34188987	1419	deletion
Sample_12	1	34849274	34855474	6200	deletion
Sample_12	1	35575552	35576900	1348	deletion
Sample_12	1	35828418	35830087	1669	deletion
Sample_12	1	38800941	38807178	6237	deletion
Sample_12	1	39048644	39050862	2218	deletion
Sample_12	1	39235178	39236785	1607	deletion
Sample_12	1	41846028	41847418	1390	duplication
Sample_12	1	43447702	43449329	1627	deletion
Sample_12	1	43576952	43578223	1271	deletion
Sample_12	1	44616413	44619023	2610	deletion
Sample_12	1	44937056	44938645	1589	deletion
Sample_12	1	45720066	45722661	2595	deletion
Sample_12	1	45779993	45788533	8540	deletion
Sample_12	1	46403018	46404508	1490	deletion
Sample_12	1	48441142	48442156	1014	deletion
Sample_12	1	50642732	50681441	38709	duplication
Sample_12	1	51527697	51533886	6189	deletion
Sample_12	1	52305871	52308217	2346	deletion
Sample_12	1	56194877	56201048	6171	deletion
Sample_12	1	56767980	56773262	5282	deletion
Sample_12	1	56839096	56845287	6191	deletion
Sample_12	1	59005967	59096771	90804	duplication
Sample_12	1	59439002	59445200	6198	deletion
Sample_12	1	63497637	63499528	1891	duplication
Sample_12	1	63611587	63621867	10280	deletion
Sample_12	1	65971162	65980303	9141	deletion
Sample_12	1	66855402	66857913	2511	deletion
Sample_12	1	67592009	67599603	7594	deletion
Sample_12	1	72657495	72664858	7363	deletion
Sample_12	1	72832556	72838750	6194	deletion
Sample_12	1	73625896	73627513	1617	deletion
Sample_12	1	74230524	74232595	2071	deletion
Sample_12	1	75880432	75881932	1500	deletion
Sample_12	1	76394719	76398235	3516	duplication
Sample_12	1	77631931	77636160	4229	deletion
Sample_12	1	77631933	77636293	4360	duplication
Sample_12	1	79715844	79717030	1186	deletion
Sample_12	1	84110510	84111842	1332	duplication
Sample_12	1	84137542	84139951	2409	deletion
Sample_12	1	86671816	86678576	6760	deletion
Sample_12	1	86887280	86893466	6186	deletion
Sample_12	1	90110942	90113442	2500	duplication
Sample_12	1	91546526	91548597	2071	deletion
Sample_12	1	92078227	92080259	2032	duplication
Sample_12	1	92078332	92080277	1945	deletion
Sample_12	1	92444824	92446738	1914	deletion
Sample_12	1	94394993	94398538	3545	deletion
Sample_12	1	94681526	94687594	6068	deletion
Sample_12	1	94723185	94724439	1254	deletion
Sample_12	1	95284456	95287021	2565	duplication
Sample_12	1	97585165	97586564	1399	deletion
Sample_12	1	98827270	98831254	3984	duplication
Sample_12	1	98827690	98831260	3570	deletion
Sample_12	1	99025945	99028906	2961	deletion
Sample_12	1	99597203	99599063	1860	duplication
Sample_12	1	101385428	101386718	1290	deletion
Sample_12	1	102687059	102688098	1039	deletion
Sample_12	1	102941792	102949119	7327	deletion
Sample_12	1	103026823	103034687	7864	deletion
Sample_12	1	104440232	104446832	6600	deletion
Sample_12	1	107149047	107150654	1607	deletion
Sample_12	1	107765282	107766613	1331	deletion
Sample_12	1	110838572	110841078	2506	deletion
Sample_12	1	110838579	110841147	2568	duplication
Sample_12	1	112769005	112771141	2136	deletion
Sample_12	1	113275036	113276140	1104	deletion
Sample_12	1	115515385	115516404	1019	duplication
Sample_12	1	115944963	115951654	6691	deletion
Sample_12	1	116190071	116193099	3028	duplication
Sample_12	1	116190183	116193118	2935	deletion
Sample_12	1	119789333	119795520	6187	deletion
Sample_12	1	120013881	120017994	4113	deletion
Sample_12	1	120295304	120296547	1243	deletion
Sample_12	1	120321365	120324287	2922	deletion
Sample_12	1	120353328	120354330	1002	deletion
Sample_12	1	120382163	120390848	8685	deletion
Sample_12	1	120605263	120612062	6799	deletion
Sample_12	1	120851123	120853705	2582	deletion
Sample_12	1	121242545	121249887	7342	deletion
Sample_12	1	122329252	122333136	3884	deletion
Sample_12	1	123854074	123860285	6211	deletion
Sample_12	1	124424646	124430842	6196	deletion
Sample_12	1	127704651	127705806	1155	deletion
Sample_12	1	127982118	127988818	6700	deletion
Sample_12	1	129425235	129426979	1744	deletion
Sample_12	1	131536245	131537597	1352	deletion
Sample_12	1	131536248	131537684	1436	duplication
Sample_12	1	131731623	131738338	6715	deletion
Sample_12	1	134283387	134289585	6198	deletion
Sample_12	1	138817920	138818932	1012	deletion
Sample_12	1	140951815	140958029	6214	deletion
Sample_12	1	141096024	141098349	2325	deletion
Sample_12	1	145747104	145749297	2193	deletion
Sample_12	1	155099445	155104163	4718	deletion
Sample_12	1	156048241	156050105	1864	deletion
Sample_12	1	158082344	158086110	3766	deletion
Sample_12	1	159605229	159611426	6197	deletion
Sample_12	1	161261840	161376448	114608	duplication
Sample_12	1	164238324	164244552	6228	deletion
Sample_12	1	164324809	164327508	2699	deletion
Sample_12	1	166634798	166637300	2502	deletion
Sample_12	1	167680246	167681455	1209	deletion
Sample_12	1	169710368	169711984	1616	deletion
Sample_12	1	173074425	173085055	10630	deletion
Sample_12	1	174472562	174480072	7510	deletion
Sample_12	1	175145088	175151282	6194	deletion
Sample_12	1	176086507	176087694	1187	deletion
Sample_12	1	179693638	179694802	1164	deletion
Sample_12	1	181173720	181175849	2129	duplication
Sample_12	1	185629489	185631332	1843	deletion
Sample_12	1	185629499	185631418	1919	duplication
Sample_12	1	186175484	186183200	7716	deletion
Sample_12	1	186315757	186322478	6721	deletion
Sample_12	1	188928949	188935108	6159	deletion
Sample_12	1	190021790	190027978	6188	deletion
Sample_12	1	191976203	191977216	1013	deletion
Sample_12	1	192251735	192257967	6232	deletion
Sample_12	1	194047770	194053974	6204	deletion
Sample_12	1	194213289	194214921	1632	deletion
Sample_12	1	194213211	194214922	1711	duplication
Sample_12	1	194226922	194234966	8044	duplication
Sample_12	1	194547889	194552684	4795	deletion
Sample_12	1	196212472	196218672	6200	deletion
Sample_12	1	200224393	200230571	6178	deletion
Sample_12	1	203956378	203962560	6182	deletion
Sample_12	1	206534073	206541771	7698	deletion
Sample_12	1	207234116	207235732	1616	deletion
Sample_12	1	207529275	207530779	1504	deletion
Sample_12	1	207755128	207758339	3211	duplication
Sample_12	1	207974855	207976110	1255	duplication
Sample_12	1	208221504	208223252	1748	deletion
Sample_12	1	209886507	209888535	2028	deletion
Sample_12	1	214648991	214650703	1712	deletion
Sample_12	1	220095298	220102187	6889	deletion
Sample_12	1	223299212	223305372	6160	deletion
Sample_12	1	224340005	224346206	6201	deletion
Sample_12	1	224760735	224766936	6201	deletion
Sample_12	1	225025753	225027062	1309	deletion
Sample_12	1	229686524	229690755	4231	deletion
Sample_12	1	232203085	232209284	6199	deletion
Sample_12	1	232855854	232862169	6315	deletion
Sample_12	1	234409451	234415649	6198	deletion
Sample_12	1	235399666	235408622	8956	deletion
Sample_12	1	236323205	236329388	6183	deletion
Sample_12	1	237121147	237128004	6857	deletion
Sample_12	1	237406388	237407950	1562	deletion
Sample_12	1	239109084	239110981	1897	deletion
Sample_12	1	239109087	239111098	2011	duplication
Sample_12	1	242068303	242069511	1208	deletion
Sample_12	1	244903078	244904184	1106	deletion
Sample_12	1	245116900	245117973	1073	deletion
Sample_12	1	250212710	250216556	3846	deletion
Sample_12	1	253913896	253920066	6170	deletion
Sample_12	1	255108544	255110971	2427	duplication
Sample_12	1	257656546	257662744	6198	deletion
Sample_12	1	260833938	260836416	2478	duplication
Sample_12	1	261612177	261613357	1180	deletion
Sample_12	1	264386889	264393495	6606	deletion
Sample_12	1	266651255	266652399	1144	deletion
Sample_12	1	269912544	269918732	6188	deletion
Sample_12	1	270408133	270411255	3122	deletion
Sample_12	1	272965450	272971664	6214	deletion
Sample_12	1	273166497	273173236	6739	deletion
Sample_12	1	273379836	273388788	8952	deletion
Sample_12	1	274323314	274330835	7521	deletion
Sample_12	1	276562387	276563736	1349	deletion
Sample_12	1	280593485	280595895	2410	deletion
Sample_12	1	282447298	282448705	1407	deletion
Sample_12	1	283454918	283457158	2240	deletion
Sample_12	1	288906761	288908388	1627	duplication
Sample_12	1	288930233	288931457	1224	deletion
Sample_12	1	289751679	289753497	1818	deletion
Sample_12	1	289979634	290003889	24255	deletion
Sample_12	1	290394311	290397173	2862	deletion
Sample_12	1	291035472	291036967	1495	deletion
Sample_12	1	291325394	291327094	1700	deletion
Sample_12	1	291327204	291335335	8131	deletion
Sample_12	1	292674008	292675192	1184	deletion
Sample_12	1	293400471	293402561	2090	duplication
Sample_12	1	294543039	294544468	1429	deletion
Sample_12	1	295887258	295890312	3054	deletion
Sample_12	1	297212005	297215430	3425	deletion
Sample_12	1	299898061	299904266	6205	deletion
Sample_12	1	299930469	299931988	1519	deletion
Sample_12	1	300057816	300059756	1940	deletion
Sample_12	1	300192384	300198565	6181	deletion
Sample_12	1	306267321	306269060	1739	deletion
Sample_12	1	308131789	308133040	1251	deletion
Sample_12	1	310819811	310821257	1446	deletion
Sample_12	1	311986278	311987482	1204	deletion
Sample_12	1	312340550	312343744	3194	deletion
Sample_12	1	312800521	312802081	1560	deletion
Sample_12	1	312923937	312930129	6192	deletion
Sample_12	1	313193169	313195060	1891	deletion
Sample_12	1	314046199	314047587	1388	deletion
Sample_12	1	316603529	316605130	1601	deletion
Sample_13	1	2483599	2486050	2451	deletion
Sample_13	1	2579148	2580908	1760	deletion
Sample_13	1	3581131	3582282	1151	deletion
Sample_13	1	3581144	3582356	1212	duplication
Sample_13	1	3919404	3920639	1235	deletion
Sample_13	1	4045540	4046778	1238	deletion
Sample_13	1	4252820	4254705	1885	deletion
Sample_13	1	6730463	6731789	1326	duplication
Sample_13	1	8064117	8069354	5237	deletion
Sample_13	1	8328563	8333077	4514	deletion
Sample_13	1	8515210	8521373	6163	deletion
Sample_13	1	9637892	9640238	2346	duplication
Sample_13	1	9638012	9640231	2219	deletion
Sample_13	1	13913815	13915502	1687	deletion
Sample_13	1	15207892	15209379	1487	duplication
Sample_13	1	15207981	15209382	1401	deletion
Sample_13	1	17116740	17117921	1181	deletion
Sample_13	1	17147977	17151355	3378	deletion
Sample_13	1	19574586	19576640	2054	deletion
Sample_13	1	19721546	19722582	1036	deletion
Sample_13	1	21489288	21490389	1101	deletion
Sample_13	1	25761800	25769527	7727	deletion
Sample_13	1	26011466	26012979	1513	deletion
Sample_13	1	26935730	26936929	1199	deletion
Sample_13	1	31856935	31858194	1259	deletion
Sample_13	1	31860430	31861576	1146	deletion
Sample_13	1	31860500	31861775	1275	duplication
Sample_13	1	33448586	33454770	6184	deletion
Sample_13	1	34187568	34188988	1420	deletion
Sample_13	1	34849274	34855474	6200	deletion
Sample_13	1	35828418	35830087	1669	deletion
Sample_13	1	38800941	38807178	6237	deletion
Sample_13	1	39235178	39236785	1607	deletion
Sample_13	1	44616413	44619023	2610	deletion
Sample_13	1	44937056	44938645	1589	deletion
Sample_13	1	45720066	45722661	2595	deletion
Sample_13	1	48441142	48442156	1014	deletion
Sample_13	1	51527697	51533886	6189	deletion
Sample_13	1	52305871	52308217	2346	deletion
Sample_13	1	52352034	52355390	3356	deletion
Sample_13	1	56194877	56201048	6171	deletion
Sample_13	1	56767980	56773262	5282	deletion
Sample_13	1	56839096	56845287	6191	deletion
Sample_13	1	58833128	58836429	3301	duplication
Sample_13	1	59005967	59096771	90804	duplication
Sample_13	1	59439002	59445200	6198	deletion
Sample_13	1	63611587	63621867	10280	deletion
Sample_13	1	65971162	65980303	9141	deletion
Sample_13	1	67592009	67599603	7594	deletion
Sample_13	1	72657495	72664858	7363	deletion
Sample_13	1	72832556	72838750	6194	deletion
Sample_13	1	73625896	73627512	1616	deletion
Sample_13	1	73718652	73720303	1651	deletion
Sample_13	1	76394719	76398235	3516	duplication
Sample_13	1	77631931	77636160	4229	deletion
Sample_13	1	77631933	77636293	4360	duplication
Sample_13	1	77663488	77670230	6742	deletion
Sample_13	1	79715844	79717030	1186	deletion
Sample_13	1	84110510	84111842	1332	duplication
Sample_13	1	84137542	84139951	2409	deletion
Sample_13	1	86671816	86678576	6760	deletion
Sample_13	1	90110942	90113442	2500	duplication
Sample_13	1	92078227	92080259	2032	duplication
Sample_13	1	92078332	92080277	1945	deletion
Sample_13	1	94017292	94020328	3036	deletion
Sample_13	1	94017410	94020445	3035	duplication
Sample_13	1	94084406	94086685	2279	deletion
Sample_13	1	94681526	94687594	6068	deletion
Sample_13	1	94723185	94724438	1253	deletion
Sample_13	1	97585165	97586564	1399	deletion
Sample_13	1	98827270	98831254	3984	duplication
Sample_13	1	98827690	98831260	3570	deletion
Sample_13	1	99025945	99028905	2960	deletion
Sample_13	1	101355316	101357345	2029	deletion
Sample_13	1	101385428	101386718	1290	deletion
Sample_13	1	102687059	102688098	1039	deletion
Sample_13	1	102941792	102949119	7327	deletion
Sample_13	1	103026823	103034687	7864	deletion
Sample_13	1	104440232	104446832	6600	deletion
Sample_13	1	107149047	107150654	1607	deletion
Sample_13	1	107508823	107515012	6189	deletion
Sample_13	1	107765282	107766613	1331	deletion
Sample_13	1	111531696	111533602	1906	deletion
Sample_13	1	112769005	112771141	2136	deletion
Sample_13	1	113275036	113276140	1104	deletion
Sample_13	1	115515385	115516404	1019	duplication
Sample_13	1	115944963	115951654	6691	deletion
Sample_13	1	116190071	116193099	3028	duplication
Sample_13	1	116190183	116193118	2935	deletion
Sample_13	1	119789333	119795520	6187	deletion
Sample_13	1	120013881	120017994	4113	deletion
Sample_13	1	120295304	120296547	1243	deletion
Sample_13	1	120321365	120324287	2922	deletion
Sample_13	1	120479307	120483195	3888	deletion
Sample_13	1	120605263	120612062	6799	deletion
Sample_13	1	120851081	120853712	2631	deletion
Sample_13	1	121242545	121249887	7342	deletion
Sample_13	1	123854074	123860285	6211	deletion
Sample_13	1	124424646	124430842	6196	deletion
Sample_13	1	127115946	127118534	2588	deletion
Sample_13	1	127704651	127705806	1155	deletion
Sample_13	1	127982118	127988818	6700	deletion
Sample_13	1	128333937	128342091	8154	deletion
Sample_13	1	129425235	129426979	1744	deletion
Sample_13	1	131179128	131182526	3398	deletion
Sample_13	1	131536245	131537597	1352	deletion
Sample_13	1	131536248	131537684	1436	duplication
Sample_13	1	133676953	133681092	4139	duplication
Sample_13	1	134283387	134289585	6198	deletion
Sample_13	1	134485503	134488639	3136	deletion
Sample_13	1	138443488	138449740	6252	deletion
Sample_13	1	138817920	138818932	1012	deletion
Sample_13	1	140951815	140958029	6214	deletion
Sample_13	1	141096024	141098349	2325	deletion
Sample_13	1	145747104	145749297	2193	deletion
Sample_13	1	145894191	145895247	1056	deletion
Sample_13	1	145996377	146002576	6199	deletion
Sample_13	1	148791781	148799071	7290	deletion
Sample_13	1	158082344	158086110	3766	deletion
Sample_13	1	159605229	159611426	6197	deletion
Sample_13	1	161261840	161376448	114608	duplication
Sample_13	1	163583654	163586452	2798	duplication
Sample_13	1	164238324	164244552	6228	deletion
Sample_13	1	164324809	164327508	2699	deletion
Sample_13	1	166634798	166637300	2502	deletion
Sample_13	1	167680246	167681455	1209	deletion
Sample_13	1	169018012	169019518	1506	duplication
Sample_13	1	169710368	169711984	1616	deletion
Sample_13	1	170666444	170668587	2143	deletion
Sample_13	1	173074425	173085055	10630	deletion
Sample_13	1	174472562	174480072	7510	deletion
Sample_13	1	175030860	175037076	6216	deletion
Sample_13	1	175145088	175151282	6194	deletion
Sample_13	1	176086507	176087694	1187	deletion
Sample_13	1	179693632	179694801	1169	deletion
Sample_13	1	181173720	181175849	2129	duplication
Sample_13	1	186175484	186183200	7716	deletion
Sample_13	1	188928949	188935108	6159	deletion
Sample_13	1	189737881	189739089	1208	deletion
Sample_13	1	192251735	192257967	6232	deletion
Sample_13	1	194047770	194053974	6204	deletion
Sample_13	1	194213289	194214921	1632	deletion
Sample_13	1	194213211	194214922	1711	duplication
Sample_13	1	194226944	194234973	8029	duplication
Sample_13	1	194547889	194552684	4795	deletion
Sample_13	1	195895321	195899645	4324	deletion
Sample_13	1	196212472	196218672	6200	deletion
Sample_13	1	200224393	200230571	6178	deletion
Sample_13	1	203956378	203962560	6182	deletion
Sample_13	1	206415568	206421763	6195	deletion
Sample_13	1	206534073	206541771	7698	deletion
Sample_13	1	206593739	206596971	3232	deletion
Sample_13	1	207234116	207235731	1615	deletion
Sample_13	1	207529275	207530779	1504	deletion
Sample_13	1	207968363	207970099	1736	deletion
Sample_13	1	209886507	209888534	2027	deletion
Sample_13	1	210368494	210369639	1145	deletion
Sample_13	1	214648991	214650703	1712	deletion
Sample_13	1	220095298	220102187	6889	deletion
Sample_13	1	223299212	223305372	6160	deletion
Sample_13	1	224340005	224346206	6201	deletion
Sample_13	1	224760735	224766936	6201	deletion
Sample_13	1	225025753	225027062	1309	deletion
Sample_13	1	229124554	229126060	1506	duplication
Sample_13	1	229686524	229690755	4231	deletion
Sample_13	1	230002233	230006126	3893	duplication
Sample_13	1	231476274	231479805	3531	deletion
Sample_13	1	231476338	231479896	3558	duplication
Sample_13	1	232203085	232209284	6199	deletion
Sample_13	1	232855854	232862169	6315	deletion
Sample_13	1	234409451	234415649	6198	deletion
Sample_13	1	235399671	235408627	8956	deletion
Sample_13	1	236323205	236329388	6183	deletion
Sample_13	1	237121147	237128004	6857	deletion
Sample_13	1	237406388	237407950	1562	deletion
Sample_13	1	240871851	240873977	2126	deletion
Sample_13	1	241196297	241198141	1844	deletion
Sample_13	1	242068303	242069511	1208	deletion
Sample_13	1	244903078	244904184	1106	deletion
Sample_13	1	248935967	248942854	6887	deletion
Sample_13	1	248960619	248961762	1143	deletion
Sample_13	1	250212710	250216556	3846	deletion
Sample_13	1	250439197	250446296	7099	deletion
Sample_13	1	253913896	253920066	6170	deletion
Sample_13	1	255108544	255110971	2427	duplication
Sample_13	1	257656546	257662744	6198	deletion
Sample_13	1	260833938	260836416	2478	duplication
Sample_13	1	261612177	261613357	1180	deletion
Sample_13	1	264386889	264393495	6606	deletion
Sample_13	1	266651255	266652399	1144	deletion
Sample_13	1	269869740	269872110	2370	deletion
Sample_13	1	269912544	269918732	6188	deletion
Sample_13	1	270408133	270411255	3122	deletion
Sample_13	1	272965450	272971664	6214	deletion
Sample_13	1	273166497	273173236	6739	deletion
Sample_13	1	273379836	273388788	8952	deletion
Sample_13	1	274323314	274330835	7521	deletion
Sample_13	1	275280633	275281633	1000	deletion
Sample_13	1	276562387	276563736	1349	deletion
Sample_13	1	278422903	278425131	2228	deletion
Sample_13	1	280593485	280595895	2410	deletion
Sample_13	1	288564108	288566216	2108	deletion
Sample_13	1	289751679	289753497	1818	deletion
Sample_13	1	289979634	290003889	24255	deletion
Sample_13	1	290394311	290397172	2861	deletion
Sample_13	1	291035474	291036968	1494	deletion
Sample_13	1	291327204	291335335	8131	deletion
Sample_13	1	292674008	292675192	1184	deletion
Sample_13	1	293400471	293402561	2090	duplication
Sample_13	1	294543039	294544468	1429	deletion
Sample_13	1	295887258	295890312	3054	deletion
Sample_13	1	297212005	297215430	3425	deletion
Sample_13	1	298408561	298413185	4624	deletion
Sample_13	1	299898061	299904266	6205	deletion
Sample_13	1	299930469	299931988	1519	deletion
Sample_13	1	300057816	300059756	1940	deletion
Sample_13	1	300192384	300198565	6181	deletion
Sample_13	1	301648959	301655804	6845	deletion
Sample_13	1	302353981	302357312	3331	deletion
Sample_13	1	306267321	306269060	1739	deletion
Sample_13	1	306991349	306992689	1340	deletion
Sample_13	1	307450479	307451535	1056	deletion
Sample_13	1	308131780	308133033	1253	deletion
Sample_13	1	309641580	309644021	2441	deletion
Sample_13	1	310819811	310821257	1446	deletion
Sample_13	1	312923937	312930129	6192	deletion
Sample_13	1	312984336	312985598	1262	deletion
Sample_13	1	313193169	313195060	1891	deletion
Sample_13	1	313368877	313373940	5063	deletion
Sample_13	1	314046199	314047587	1388	deletion
Sample_13	1	315822693	315824250	1557	deletion
Sample_13	1	316603529	316605129	1600	deletion
Sample_14	1	3919404	3920639	1235	deletion
Sample_14	1	4045540	4046778	1238	deletion
Sample_14	1	4252820	4254705	1885	deletion
Sample_14	1	6730463	6731789	1326	duplication
Sample_14	1	7510602	7513853	3251	deletion
Sample_14	1	8064117	8069354	5237	deletion
Sample_14	1	8301291	8302661	1370	duplication
Sample_14	1	8301370	8302674	1304	deletion
Sample_14	1	8328563	8333077	4514	deletion
Sample_14	1	8364258	8365595	1337	deletion
Sample_14	1	8515210	8521373	6163	deletion
Sample_14	1	13913815	13915502	1687	deletion
Sample_14	1	14388142	14390137	1995	duplication
Sample_14	1	15207892	15209379	1487	duplication
Sample_14	1	15207981	15209382	1401	deletion
Sample_14	1	17116740	17117921	1181	deletion
Sample_14	1	19721546	19722582	1036	deletion
Sample_14	1	20427639	20428899	1260	duplication
Sample_14	1	21489288	21490389	1101	deletion
Sample_14	1	25761800	25769527	7727	deletion
Sample_14	1	26011466	26012979	1513	deletion
Sample_14	1	26935730	26936929	1199	deletion
Sample_14	1	31274146	31275182	1036	duplication
Sample_14	1	31856935	31858194	1259	deletion
Sample_14	1	31860430	31861576	1146	deletion
Sample_14	1	31860500	31861775	1275	duplication
Sample_14	1	33271206	33273193	1987	deletion
Sample_14	1	34187568	34188988	1420	deletion
Sample_14	1	34849274	34855474	6200	deletion
Sample_14	1	38800941	38807178	6237	deletion
Sample_14	1	39048644	39050862	2218	deletion
Sample_14	1	44616413	44619023	2610	deletion
Sample_14	1	44937056	44938645	1589	deletion
Sample_14	1	45720066	45722661	2595	deletion
Sample_14	1	45779993	45788533	8540	deletion
Sample_14	1	48441142	48442156	1014	deletion
Sample_14	1	51527697	51533886	6189	deletion
Sample_14	1	52305871	52308217	2346	deletion
Sample_14	1	52352034	52355390	3356	deletion
Sample_14	1	56194877	56201048	6171	deletion
Sample_14	1	56767980	56773262	5282	deletion
Sample_14	1	56839096	56845287	6191	deletion
Sample_14	1	58833128	58836429	3301	duplication
Sample_14	1	59439002	59445200	6198	deletion
Sample_14	1	60995634	60997165	1531	deletion
Sample_14	1	63497637	63499528	1891	duplication
Sample_14	1	63611587	63621867	10280	deletion
Sample_14	1	65971162	65980303	9141	deletion
Sample_14	1	72657495	72664858	7363	deletion
Sample_14	1	72832556	72838750	6194	deletion
Sample_14	1	73625896	73627513	1617	deletion
Sample_14	1	73718652	73720304	1652	deletion
Sample_14	1	74230524	74232595	2071	deletion
Sample_14	1	75880432	75881932	1500	deletion
Sample_14	1	77663488	77670230	6742	deletion
Sample_14	1	79715844	79717030	1186	deletion
Sample_14	1	86671816	86678576	6760	deletion
Sample_14	1	86887280	86893466	6186	deletion
Sample_14	1	86911652	86912728	1076	deletion
Sample_14	1	90111002	90113450	2448	deletion
Sample_14	1	92078227	92080259	2032	duplication
Sample_14	1	92078332	92080277	1945	deletion
Sample_14	1	94017292	94020328	3036	deletion
Sample_14	1	94017410	94020445	3035	duplication
Sample_14	1	94084406	94086686	2280	deletion
Sample_14	1	94681526	94687594	6068	deletion
Sample_14	1	97585165	97586564	1399	deletion
Sample_14	1	100592989	100594601	1612	deletion
Sample_14	1	102941792	102949119	7327	deletion
Sample_14	1	103026823	103034687	7864	deletion
Sample_14	1	105783664	105785532	1868	deletion
Sample_14	1	111531696	111533602	1906	deletion
Sample_14	1	112446018	112452230	6212	deletion
Sample_14	1	112769005	112771141	2136	deletion
Sample_14	1	115515385	115516404	1019	duplication
Sample_14	1	115944963	115951654	6691	deletion
Sample_14	1	116190071	116193099	3028	duplication
Sample_14	1	116190183	116193118	2935	deletion
Sample_14	1	116956745	116959743	2998	deletion
Sample_14	1	119789333	119795520	6187	deletion
Sample_14	1	120295304	120296547	1243	deletion
Sample_14	1	120321365	120324287	2922	deletion
Sample_14	1	120353328	120354330	1002	deletion
Sample_14	1	120605263	120612062	6799	deletion
Sample_14	1	120851079	120853735	2656	deletion
Sample_14	1	121242545	121249887	7342	deletion
Sample_14	1	123787859	123789114	1255	deletion
Sample_14	1	124424646	124430842	6196	deletion
Sample_14	1	127115946	127118534	2588	deletion
Sample_14	1	127596148	127602331	6183	deletion
Sample_14	1	127704651	127705806	1155	deletion
Sample_14	1	128333937	128342091	8154	deletion
Sample_14	1	129425235	129426979	1744	deletion
Sample_14	1	131179128	131182526	3398	deletion
Sample_14	1	131536245	131537597	1352	deletion
Sample_14	1	131536248	131537684	1436	duplication
Sample_14	1	133676953	133681092	4139	duplication
Sample_14	1	134283387	134289585	6198	deletion
Sample_14	1	134485503	134488639	3136	deletion
Sample_14	1	138443488	138449740	6252	deletion
Sample_14	1	138817920	138818932	1012	deletion
Sample_14	1	140951815	140958029	6214	deletion
Sample_14	1	141096024	141098349	2325	deletion
Sample_14	1	145085913	145087387	1474	duplication
Sample_14	1	145747104	145749296	2192	deletion
Sample_14	1	145894191	145895247	1056	deletion
Sample_14	1	148791781	148799071	7290	deletion
Sample_14	1	156048241	156050105	1864	deletion
Sample_14	1	164238324	164244552	6228	deletion
Sample_14	1	164324809	164327508	2699	deletion
Sample_14	1	166634798	166637300	2502	deletion
Sample_14	1	168052135	168054011	1876	duplication
Sample_14	1	169018012	169019518	1506	duplication
Sample_14	1	169710368	169711984	1616	deletion
Sample_14	1	170666444	170668588	2144	deletion
Sample_14	1	173074425	173085055	10630	deletion
Sample_14	1	175030860	175037076	6216	deletion
Sample_14	1	175145088	175151282	6194	deletion
Sample_14	1	176086507	176087694	1187	deletion
Sample_14	1	179693638	179694802	1164	deletion
Sample_14	1	184743542	184749723	6181	deletion
Sample_14	1	186175484	186183200	7716	deletion
Sample_14	1	188928949	188935108	6159	deletion
Sample_14	1	189737881	189739088	1207	deletion
Sample_14	1	192251735	192257967	6232	deletion
Sample_14	1	194047770	194053974	6204	deletion
Sample_14	1	194213289	194214921	1632	deletion
Sample_14	1	194213211	194214922	1711	duplication
Sample_14	1	194226953	194234975	8022	duplication
Sample_14	1	195895321	195899645	4324	deletion
Sample_14	1	196212472	196218672	6200	deletion
Sample_14	1	200224393	200230571	6178	deletion
Sample_14	1	200332127	200333448	1321	deletion
Sample_14	1	203956378	203962560	6182	deletion
Sample_14	1	206415568	206421763	6195	deletion
Sample_14	1	206534073	206541771	7698	deletion
Sample_14	1	206593739	206596971	3232	deletion
Sample_14	1	207234116	207235731	1615	deletion
Sample_14	1	207529275	207530779	1504	deletion
Sample_14	1	207968363	207970099	1736	deletion
Sample_14	1	209886507	209888534	2027	deletion
Sample_14	1	210368494	210369639	1145	deletion
Sample_14	1	214648990	214650706	1716	deletion
Sample_14	1	220095298	220102187	6889	deletion
Sample_14	1	223299212	223305372	6160	deletion
Sample_14	1	224340005	224346206	6201	deletion
Sample_14	1	224992422	224998663	6241	deletion
Sample_14	1	231476274	231479805	3531	deletion
Sample_14	1	231476338	231479896	3558	duplication
Sample_14	1	232203085	232209284	6199	deletion
Sample_14	1	232855854	232862169	6315	deletion
Sample_14	1	234409451	234415649	6198	deletion
Sample_14	1	234937940	234939684	1744	duplication
Sample_14	1	235399671	235408627	8956	deletion
Sample_14	1	236323205	236329388	6183	deletion
Sample_14	1	237121147	237128004	6857	deletion
Sample_14	1	237406388	237407950	1562	deletion
Sample_14	1	248935967	248942854	6887	deletion
Sample_14	1	248960619	248961762	1143	deletion
Sample_14	1	250212710	250216556	3846	deletion
Sample_14	1	250439368	250446076	6708	deletion
Sample_14	1	252849001	252855713	6712	deletion
Sample_14	1	253913896	253920066	6170	deletion
Sample_14	1	255108544	255110971	2427	duplication
Sample_14	1	255108820	255110977	2157	deletion
Sample_14	1	257656546	257662744	6198	deletion
Sample_14	1	260833938	260836416	2478	duplication
Sample_14	1	261612177	261613357	1180	deletion
Sample_14	1	262379918	262382947	3029	deletion
Sample_14	1	266651255	266652399	1144	deletion
Sample_14	1	269869740	269872110	2370	deletion
Sample_14	1	272319218	272322975	3757	deletion
Sample_14	1	272965450	272971664	6214	deletion
Sample_14	1	273166497	273173236	6739	deletion
Sample_14	1	273379836	273388788	8952	deletion
Sample_14	1	274323314	274330835	7521	deletion
Sample_14	1	274590860	274593749	2889	deletion
Sample_14	1	276562387	276563736	1349	deletion
Sample_14	1	278422903	278425131	2228	deletion
Sample_14	1	280593485	280595895	2410	deletion
Sample_14	1	288564108	288566216	2108	deletion
Sample_14	1	288906762	288908388	1626	duplication
Sample_14	1	289979634	290003889	24255	deletion
Sample_14	1	290394311	290397172	2861	deletion
Sample_14	1	291035474	291036968	1494	deletion
Sample_14	1	291325394	291327094	1700	deletion
Sample_14	1	291327204	291335335	8131	deletion
Sample_14	1	292674008	292675192	1184	deletion
Sample_14	1	293693759	293696878	3119	deletion
Sample_14	1	294543039	294544468	1429	deletion
Sample_14	1	297212005	297215430	3425	deletion
Sample_14	1	298408561	298413185	4624	deletion
Sample_14	1	299898061	299904266	6205	deletion
Sample_14	1	299930469	299931988	1519	deletion
Sample_14	1	300057816	300059756	1940	deletion
Sample_14	1	300192384	300198565	6181	deletion
Sample_14	1	301648959	301655804	6845	deletion
Sample_14	1	302353981	302357313	3332	deletion
Sample_14	1	306267321	306269060	1739	deletion
Sample_14	1	310819811	310821257	1446	deletion
Sample_14	1	311986278	311987482	1204	deletion
Sample_14	1	312340550	312343744	3194	deletion
Sample_14	1	312923937	312930129	6192	deletion
Sample_14	1	313193169	313195060	1891	deletion
Sample_14	1	314046199	314047587	1388	deletion
Sample_14	1	316603529	316605130	1601	deletion
Sample_15	1	770158	774854	4696	deletion
Sample_15	1	4045540	4046778	1238	deletion
Sample_15	1	4252820	4254705	1885	deletion
Sample_15	1	6730463	6731789	1326	duplication
Sample_15	1	8064117	8069354	5237	deletion
Sample_15	1	8328563	8333077	4514	deletion
Sample_15	1	9637892	9640238	2346	duplication
Sample_15	1	9638012	9640231	2219	deletion
Sample_15	1	15207892	15209379	1487	duplication
Sample_15	1	17116740	17117921	1181	deletion
Sample_15	1	17147977	17151355	3378	deletion
Sample_15	1	19574586	19576640	2054	deletion
Sample_15	1	19721546	19722582	1036	deletion
Sample_15	1	21489288	21490389	1101	deletion
Sample_15	1	25761800	25769527	7727	deletion
Sample_15	1	26011466	26012979	1513	deletion
Sample_15	1	31856935	31858194	1259	deletion
Sample_15	1	31860500	31861775	1275	duplication
Sample_15	1	33448586	33454770	6184	deletion
Sample_15	1	34849274	34855474	6200	deletion
Sample_15	1	35828418	35830087	1669	deletion
Sample_15	1	38800941	38807178	6237	deletion
Sample_15	1	39235178	39236785	1607	deletion
Sample_15	1	44616413	44619023	2610	deletion
Sample_15	1	44937056	44938645	1589	deletion
Sample_15	1	45720066	45722661	2595	deletion
Sample_15	1	45779993	45788533	8540	deletion
Sample_15	1	48441142	48442156	1014	deletion
Sample_15	1	50642732	50681441	38709	duplication
Sample_15	1	51527697	51533886	6189	deletion
Sample_15	1	52305871	52308217	2346	deletion
Sample_15	1	52352034	52355390	3356	deletion
Sample_15	1	56194877	56201048	6171	deletion
Sample_15	1	56767980	56773262	5282	deletion
Sample_15	1	56839096	56845287	6191	deletion
Sample_15	1	58833128	58836429	3301	duplication
Sample_15	1	59005967	59096771	90804	duplication
Sample_15	1	59439002	59445200	6198	deletion
Sample_15	1	63611587	63621867	10280	deletion
Sample_15	1	65971162	65980303	9141	deletion
Sample_15	1	67592007	67599608	7601	deletion
Sample_15	1	72657495	72664858	7363	deletion
Sample_15	1	72832556	72838750	6194	deletion
Sample_15	1	74230524	74232595	2071	deletion
Sample_15	1	77631931	77636160	4229	deletion
Sample_15	1	77631933	77636293	4360	duplication
Sample_15	1	77663488	77670230	6742	deletion
Sample_15	1	79715844	79717030	1186	deletion
Sample_15	1	84110510	84111842	1332	duplication
Sample_15	1	86671816	86678576	6760	deletion
Sample_15	1	90111002	90113450	2448	deletion
Sample_15	1	92078227	92080259	2032	duplication
Sample_15	1	92078332	92080277	1945	deletion
Sample_15	1	94017292	94020328	3036	deletion
Sample_15	1	94017410	94020445	3035	duplication
Sample_15	1	94084406	94086686	2280	deletion
Sample_15	1	94681526	94687594	6068	deletion
Sample_15	1	94723185	94724438	1253	deletion
Sample_15	1	97585165	97586564	1399	deletion
Sample_15	1	98827270	98831254	3984	duplication
Sample_15	1	98827690	98831260	3570	deletion
Sample_15	1	99025945	99028905	2960	deletion
Sample_15	1	101355316	101357345	2029	deletion
Sample_15	1	101385428	101386718	1290	deletion
Sample_15	1	102941792	102949119	7327	deletion
Sample_15	1	103026823	103034687	7864	deletion
Sample_15	1	104440232	104446832	6600	deletion
Sample_15	1	105783664	105785532	1868	deletion
Sample_15	1	107765282	107766613	1331	deletion
Sample_15	1	110838572	110841078	2506	deletion
Sample_15	1	112769005	112771141	2136	deletion
Sample_15	1	113275036	113276140	1104	deletion
Sample_15	1	115515385	115516404	1019	duplication
Sample_15	1	115944963	115951654	6691	deletion
Sample_15	1	116190071	116193099	3028	duplication
Sample_15	1	116190183	116193118	2935	deletion
Sample_15	1	119789333	119795520	6187	deletion
Sample_15	1	120295304	120296547	1243	deletion
Sample_15	1	120321365	120324287	2922	deletion
Sample_15	1	120353328	120354330	1002	deletion
Sample_15	1	120479307	120483195	3888	deletion
Sample_15	1	120605263	120612062	6799	deletion
Sample_15	1	120851074	120853715	2641	deletion
Sample_15	1	121242545	121249887	7342	deletion
Sample_15	1	121255912	121262115	6203	deletion
Sample_15	1	123787859	123789114	1255	deletion
Sample_15	1	124424646	124430842	6196	deletion
Sample_15	1	127115946	127118534	2588	deletion
Sample_15	1	127704651	127705806	1155	deletion
Sample_15	1	127982118	127988818	6700	deletion
Sample_15	1	128333937	128342091	8154	deletion
Sample_15	1	129425235	129426979	1744	deletion
Sample_15	1	131179128	131182526	3398	deletion
Sample_15	1	131536245	131537597	1352	deletion
Sample_15	1	131536248	131537684	1436	duplication
Sample_15	1	133676953	133681092	4139	duplication
Sample_15	1	134283387	134289585	6198	deletion
Sample_15	1	134485503	134488639	3136	deletion
Sample_15	1	140951815	140958029	6214	deletion
Sample_15	1	141096024	141098349	2325	deletion
Sample_15	1	145747104	145749297	2193	deletion
Sample_15	1	145894191	145895247	1056	deletion
Sample_15	1	154368063	154417174	49111	duplication
Sample_15	1	156048241	156050105	1864	deletion
Sample_15	1	158082344	158086110	3766	deletion
Sample_15	1	161261840	161376448	114608	duplication
Sample_15	1	164238324	164244552	6228	deletion
Sample_15	1	164324809	164327508	2699	deletion
Sample_15	1	166634798	166637300	2502	deletion
Sample_15	1	167680246	167681455	1209	deletion
Sample_15	1	168052135	168054011	1876	duplication
Sample_15	1	169710368	169711984	1616	deletion
Sample_15	1	170666444	170668588	2144	deletion
Sample_15	1	173074425	173085055	10630	deletion
Sample_15	1	174472562	174480072	7510	deletion
Sample_15	1	175145088	175151282	6194	deletion
Sample_15	1	176086507	176087694	1187	deletion
Sample_15	1	179693638	179694802	1164	deletion
Sample_15	1	184743542	184749723	6181	deletion
Sample_15	1	186175484	186183200	7716	deletion
Sample_15	1	188928949	188935108	6159	deletion
Sample_15	1	192251735	192257967	6232	deletion
Sample_15	1	194047770	194053974	6204	deletion
Sample_15	1	194213289	194214921	1632	deletion
Sample_15	1	194213211	194214922	1711	duplication
Sample_15	1	194226886	194234943	8057	duplication
Sample_15	1	195895321	195899645	4324	deletion
Sample_15	1	196212472	196218672	6200	deletion
Sample_15	1	200224393	200230571	6178	deletion
Sample_15	1	200332127	200333448	1321	deletion
Sample_15	1	203956378	203962560	6182	deletion
Sample_15	1	206593739	206596971	3232	deletion
Sample_15	1	207234116	207235731	1615	deletion
Sample_15	1	207968363	207970099	1736	deletion
Sample_15	1	209886507	209888535	2028	deletion
Sample_15	1	210368494	210369639	1145	deletion
Sample_15	1	214648991	214650703	1712	deletion
Sample_15	1	220095298	220102187	6889	deletion
Sample_15	1	223299212	223305372	6160	deletion
Sample_15	1	224340005	224346206	6201	deletion
Sample_15	1	224760735	224766936	6201	deletion
Sample_15	1	225025753	225027062	1309	deletion
Sample_15	1	229124554	229126060	1506	duplication
Sample_15	1	229686524	229690755	4231	deletion
Sample_15	1	231476274	231479805	3531	deletion
Sample_15	1	231476338	231479896	3558	duplication
Sample_15	1	232203085	232209284	6199	deletion
Sample_15	1	232855854	232862169	6315	deletion
Sample_15	1	234409451	234415649	6198	deletion
Sample_15	1	234937940	234939684	1744	duplication
Sample_15	1	235399666	235408622	8956	deletion
Sample_15	1	236323205	236329388	6183	deletion
Sample_15	1	237121147	237128004	6857	deletion
Sample_15	1	237406388	237407950	1562	deletion
Sample_15	1	242068303	242069511	1208	deletion
Sample_15	1	244903078	244904184	1106	deletion
Sample_15	1	248960619	248961762	1143	deletion
Sample_15	1	250212710	250216556	3846	deletion
Sample_15	1	253913896	253920066	6170	deletion
Sample_15	1	255108544	255110971	2427	duplication
Sample_15	1	255108820	255110977	2157	deletion
Sample_15	1	257656546	257662744	6198	deletion
Sample_15	1	260833938	260836416	2478	duplication
Sample_15	1	261612177	261613357	1180	deletion
Sample_15	1	266651255	266652399	1144	deletion
Sample_15	1	269869740	269872110	2370	deletion
Sample_15	1	269912544	269918732	6188	deletion
Sample_15	1	272965450	272971664	6214	deletion
Sample_15	1	273166497	273173236	6739	deletion
Sample_15	1	273379836	273388788	8952	deletion
Sample_15	1	274323314	274330835	7521	deletion
Sample_15	1	276562387	276563736	1349	deletion
Sample_15	1	278422903	278425131	2228	deletion
Sample_15	1	280514474	280516166	1692	duplication
Sample_15	1	280593485	280595895	2410	deletion
Sample_15	1	282447298	282448705	1407	deletion
Sample_15	1	288564108	288566216	2108	deletion
Sample_15	1	289751679	289753497	1818	deletion
Sample_15	1	289979634	290003889	24255	deletion
Sample_15	1	290394311	290397172	2861	deletion
Sample_15	1	291035474	291036968	1494	deletion
Sample_15	1	292674008	292675192	1184	deletion
Sample_15	1	293400471	293402561	2090	duplication
Sample_15	1	294543039	294544468	1429	deletion
Sample_15	1	295887258	295890312	3054	deletion
Sample_15	1	297212005	297215430	3425	deletion
Sample_15	1	298408561	298413185	4624	deletion
Sample_15	1	299898061	299904266	6205	deletion
Sample_15	1	299930469	299931988	1519	deletion
Sample_15	1	300057816	300059756	1940	deletion
Sample_15	1	300192384	300198565	6181	deletion
Sample_15	1	302353981	302357313	3332	deletion
Sample_15	1	306267321	306269060	1739	deletion
Sample_15	1	308131780	308133033	1253	deletion
Sample_15	1	309641571	309644020	2449	deletion
Sample_15	1	310819811	310821257	1446	deletion
Sample_15	1	311384204	311388327	4123	deletion
Sample_15	1	311986278	311987482	1204	deletion
Sample_15	1	312923937	312930129	6192	deletion
Sample_15	1	312984336	312985598	1262	deletion
Sample_15	1	313193169	313195060	1891	deletion
Sample_15	1	313368877	313373940	5063	deletion
Sample_15	1	314046199	314047587	1388	deletion
Sample_15	1	315512012	315513669	1657	deletion
Sample_16	1	3919404	3920639	1235	deletion
Sample_16	1	4045540	4046778	1238	deletion
Sample_16	1	4252820	4254705	1885	deletion
Sample_16	1	8328563	8333077	4514	deletion
Sample_16	1	8515210	8521373	6163	deletion
Sample_16	1	13913826	13915512	1686	deletion
Sample_16	1	15207892	15209379	1487	duplication
Sample_16	1	15207981	15209382	1401	deletion
Sample_16	1	15358072	15360243	2171	deletion
Sample_16	1	16619761	16621954	2193	deletion
Sample_16	1	19721546	19722582	1036	deletion
Sample_16	1	20427639	20428899	1260	duplication
Sample_16	1	25761800	25769527	7727	deletion
Sample_16	1	26011466	26012979	1513	deletion
Sample_16	1	26935730	26936929	1199	deletion
Sample_16	1	29651964	29653611	1647	deletion
Sample_16	1	31333132	31336288	3156	deletion
Sample_16	1	31856935	31858193	1258	deletion
Sample_16	1	31860430	31861576	1146	deletion
Sample_16	1	31860500	31861775	1275	duplication
Sample_16	1	33448580	33454766	6186	deletion
Sample_16	1	33935348	33940874	5526	deletion
Sample_16	1	34187568	34188988	1420	deletion
Sample_16	1	34678906	34680855	1949	duplication
Sample_16	1	34849274	34855474	6200	deletion
Sample_16	1	35140404	35142787	2383	deletion
Sample_16	1	35139907	35142796	2889	duplication
Sample_16	1	35575552	35576900	1348	deletion
Sample_16	1	35828418	35830087	1669	deletion
Sample_16	1	38800941	38807178	6237	deletion
Sample_16	1	44616413	44619023	2610	deletion
Sample_16	1	45720066	45722661	2595	deletion
Sample_16	1	45779993	45788533	8540	deletion
Sample_16	1	46090640	46091842	1202	deletion
Sample_16	1	48441142	48442156	1014	deletion
Sample_16	1	51527697	51533886	6189	deletion
Sample_16	1	52305871	52308217	2346	deletion
Sample_16	1	54286551	54287832	1281	duplication
Sample_16	1	54286689	54287835	1146	deletion
Sample_16	1	56194877	56201048	6171	deletion
Sample_16	1	56693168	56694770	1602	deletion
Sample_16	1	56767980	56773262	5282	deletion
Sample_16	1	56839096	56845287	6191	deletion
Sample_16	1	59439002	59445200	6198	deletion
Sample_16	1	60041986	60043386	1400	duplication
Sample_16	1	60519755	60523283	3528	deletion
Sample_16	1	60763888	60767273	3385	deletion
Sample_16	1	60812631	60824067	11436	duplication
Sample_16	1	63611587	63621867	10280	deletion
Sample_16	1	64632004	64635049	3045	deletion
Sample_16	1	65619261	65622849	3588	deletion
Sample_16	1	65971162	65980303	9141	deletion
Sample_16	1	71779869	71781488	1619	duplication
Sample_16	1	72003101	72006384	3283	deletion
Sample_16	1	72657495	72664858	7363	deletion
Sample_16	1	72832556	72838750	6194	deletion
Sample_16	1	73072686	73078709	6023	duplication
Sample_16	1	73861965	73863234	1269	deletion
Sample_16	1	75880432	75881932	1500	deletion
Sample_16	1	76394719	76398235	3516	duplication
Sample_16	1	77631931	77636160	4229	deletion
Sample_16	1	77631933	77636293	4360	duplication
Sample_16	1	77663488	77670230	6742	deletion
Sample_16	1	80474460	80475599	1139	deletion
Sample_16	1	84110510	84111842	1332	duplication
Sample_16	1	84137542	84139951	2409	deletion
Sample_16	1	86671816	86678576	6760	deletion
Sample_16	1	88019737	88021095	1358	deletion
Sample_16	1	90110942	90113442	2500	duplication
Sample_16	1	90111002	90113450	2448	deletion
Sample_16	1	94017292	94020328	3036	deletion
Sample_16	1	94017410	94020445	3035	duplication
Sample_16	1	94084406	94086685	2279	deletion
Sample_16	1	94681526	94687594	6068	deletion
Sample_16	1	94723185	94724438	1253	deletion
Sample_16	1	95284456	95287021	2565	duplication
Sample_16	1	96648542	96651136	2594	deletion
Sample_16	1	98827270	98831254	3984	duplication
Sample_16	1	98827690	98831260	3570	deletion
Sample_16	1	100592989	100594601	1612	deletion
Sample_16	1	101355316	101357345	2029	deletion
Sample_16	1	102941792	102949119	7327	deletion
Sample_16	1	103026823	103034687	7864	deletion
Sample_16	1	104440232	104446832	6600	deletion
Sample_16	1	106528620	106534809	6189	deletion
Sample_16	1	106782640	106784459	1819	deletion
Sample_16	1	107149038	107150653	1615	deletion
Sample_16	1	107292117	107294389	2272	duplication
Sample_16	1	107304440	107306238	1798	deletion
Sample_16	1	107508823	107515012	6189	deletion
Sample_16	1	107940557	107942963	2406	deletion
Sample_16	1	112769005	112771141	2136	deletion
Sample_16	1	115944963	115951654	6691	deletion
Sample_16	1	120295304	120296547	1243	deletion
Sample_16	1	120321365	120324287	2922	deletion
Sample_16	1	120353328	120354330	1002	deletion
Sample_16	1	120479307	120483195	3888	deletion
Sample_16	1	120605263	120612062	6799	deletion
Sample_16	1	120851063	120853706	2643	deletion
Sample_16	1	121242545	121249887	7342	deletion
Sample_16	1	122329252	122333136	3884	deletion
Sample_16	1	122353649	122356285	2636	deletion
Sample_16	1	124424646	124430842	6196	deletion
Sample_16	1	129425235	129426979	1744	deletion
Sample_16	1	131179128	131182526	3398	deletion
Sample_16	1	131513589	131514629	1040	deletion
Sample_16	1	131536245	131537597	1352	deletion
Sample_16	1	131536248	131537684	1436	duplication
Sample_16	1	131827737	131830588	2851	deletion
Sample_16	1	138817920	138818932	1012	deletion
Sample_16	1	140951815	140958029	6214	deletion
Sample_16	1	141096024	141098349	2325	deletion
Sample_16	1	143053201	143056424	3223	deletion
Sample_16	1	144072329	144073769	1440	deletion
Sample_16	1	145465450	145468355	2905	duplication
Sample_16	1	145747104	145749297	2193	deletion
Sample_16	1	145894191	145895246	1055	deletion
Sample_16	1	147802296	147803594	1298	duplication
Sample_16	1	148791781	148799071	7290	deletion
Sample_16	1	151325390	151327541	2151	deletion
Sample_16	1	159605229	159611426	6197	deletion
Sample_16	1	164238324	164244552	6228	deletion
Sample_16	1	164324809	164327508	2699	deletion
Sample_16	1	166634798	166637300	2502	deletion
Sample_16	1	169710368	169711984	1616	deletion
Sample_16	1	173074425	173085055	10630	deletion
Sample_16	1	174472562	174480072	7510	deletion
Sample_16	1	175030860	175037076	6216	deletion
Sample_16	1	175145088	175151282	6194	deletion
Sample_16	1	176086507	176087694	1187	deletion
Sample_16	1	179693638	179694802	1164	deletion
Sample_16	1	179834467	179842794	8327	deletion
Sample_16	1	181822795	181824365	1570	deletion
Sample_16	1	183352531	183353757	1226	deletion
Sample_16	1	184525810	184532512	6702	deletion
Sample_16	1	184743542	184749723	6181	deletion
Sample_16	1	186175484	186183200	7716	deletion
Sample_16	1	188928949	188935108	6159	deletion
Sample_16	1	190021790	190027978	6188	deletion
Sample_16	1	191976203	191977216	1013	deletion
Sample_16	1	192251735	192257967	6232	deletion
Sample_16	1	194047770	194053974	6204	deletion
Sample_16	1	194213289	194214921	1632	deletion
Sample_16	1	194213211	194214922	1711	duplication
Sample_16	1	196212472	196218672	6200	deletion
Sample_16	1	200639869	200646047	6178	deletion
Sample_16	1	203956378	203962560	6182	deletion
Sample_16	1	207234116	207235731	1615	deletion
Sample_16	1	210368494	210369639	1145	deletion
Sample_16	1	210391753	210393572	1819	deletion
Sample_16	1	210391745	210393691	1946	duplication
Sample_16	1	212309696	212311193	1497	deletion
Sample_16	1	220095298	220102187	6889	deletion
Sample_16	1	220123256	220125436	2180	duplication
Sample_16	1	221088455	221094654	6199	deletion
Sample_16	1	222273105	222274194	1089	duplication
Sample_16	1	223299212	223305372	6160	deletion
Sample_16	1	224340005	224346206	6201	deletion
Sample_16	1	224453642	224455556	1914	deletion
Sample_16	1	224760735	224766936	6201	deletion
Sample_16	1	224992422	224998663	6241	deletion
Sample_16	1	231476274	231479805	3531	deletion
Sample_16	1	231476338	231479896	3558	duplication
Sample_16	1	232203085	232209284	6199	deletion
Sample_16	1	232855854	232862169	6315	deletion
Sample_16	1	234409451	234415649	6198	deletion
Sample_16	1	235399666	235408622	8956	deletion
Sample_16	1	236323205	236329388	6183	deletion
Sample_16	1	237121147	237128004	6857	deletion
Sample_16	1	237406388	237407950	1562	deletion
Sample_16	1	239109084	239110981	1897	deletion
Sample_16	1	239109087	239111098	2011	duplication
Sample_16	1	240871827	240873975	2148	deletion
Sample_16	1	243497083	243500969	3886	deletion
Sample_16	1	243497094	243501116	4022	duplication
Sample_16	1	244903078	244904184	1106	deletion
Sample_16	1	253913896	253920066	6170	deletion
Sample_16	1	255108544	255110971	2427	duplication
Sample_16	1	255108820	255110977	2157	deletion
Sample_16	1	257656546	257662744	6198	deletion
Sample_16	1	257977734	257978757	1023	deletion
Sample_16	1	260833938	260836416	2478	duplication
Sample_16	1	261612177	261613357	1180	deletion
Sample_16	1	262265661	262267468	1807	deletion
Sample_16	1	262379918	262382943	3025	deletion
Sample_16	1	269912544	269918732	6188	deletion
Sample_16	1	272319218	272322975	3757	deletion
Sample_16	1	272965450	272971664	6214	deletion
Sample_16	1	273166497	273173236	6739	deletion
Sample_16	1	273379836	273388788	8952	deletion
Sample_16	1	274323314	274330835	7521	deletion
Sample_16	1	276562387	276563736	1349	deletion
Sample_16	1	278422903	278425131	2228	deletion
Sample_16	1	280593485	280595894	2409	deletion
Sample_16	1	288054188	288060701	6513	deletion
Sample_16	1	289979006	290003820	24814	deletion
Sample_16	1	291035474	291036968	1494	deletion
Sample_16	1	292989586	292991202	1616	deletion
Sample_16	1	294543039	294544468	1429	deletion
Sample_16	1	294957444	294960551	3107	deletion
Sample_16	1	295154780	295157543	2763	deletion
Sample_16	1	298408523	298413231	4708	deletion
Sample_16	1	298761452	298764174	2722	duplication
Sample_16	1	299898061	299904266	6205	deletion
Sample_16	1	299930469	299931988	1519	deletion
Sample_16	1	300192384	300198565	6181	deletion
Sample_16	1	303393108	303395008	1900	deletion
Sample_16	1	306154888	306156285	1397	deletion
Sample_16	1	306267321	306269060	1739	deletion
Sample_16	1	306991349	306992688	1339	deletion
Sample_16	1	308131780	308133033	1253	deletion
Sample_16	1	310819811	310821257	1446	deletion
Sample_16	1	310890769	310898478	7709	deletion
Sample_16	1	312340550	312343744	3194	deletion
Sample_16	1	312565007	312569149	4142	deletion
Sample_16	1	312800521	312802081	1560	deletion
Sample_16	1	312923937	312930129	6192	deletion
Sample_16	1	313193169	313195060	1891	deletion
Sample_16	1	313368877	313373940	5063	deletion
Sample_16	1	314036274	314037501	1227	deletion
Sample_16	1	315512012	315513669	1657	deletion
Sample_16	1	316603529	316605130	1601	deletion
Sample_17	1	2483602	2486051	2449	deletion
Sample_17	1	2579148	2580908	1760	deletion
Sample_17	1	4045540	4046778	1238	deletion
Sample_17	1	4252820	4254705	1885	deletion
Sample_17	1	5401870	5402921	1051	deletion
Sample_17	1	6730463	6731789	1326	duplication
Sample_17	1	8064117	8069354	5237	deletion
Sample_17	1	8301291	8302661	1370	duplication
Sample_17	1	8301370	8302674	1304	deletion
Sample_17	1	8328563	8333077	4514	deletion
Sample_17	1	8515210	8521373	6163	deletion
Sample_17	1	13913815	13915502	1687	deletion
Sample_17	1	16619761	16621954	2193	deletion
Sample_17	1	16962812	16965774	2962	deletion
Sample_17	1	17116740	17117921	1181	deletion
Sample_17	1	17119097	17120410	1313	duplication
Sample_17	1	19574586	19576640	2054	deletion
Sample_17	1	19721546	19722582	1036	deletion
Sample_17	1	20427639	20428899	1260	duplication
Sample_17	1	25761800	25769527	7727	deletion
Sample_17	1	26006099	26007620	1521	duplication
Sample_17	1	29875588	29877664	2076	deletion
Sample_17	1	33448580	33454766	6186	deletion
Sample_17	1	34187568	34188988	1420	deletion
Sample_17	1	34849274	34855474	6200	deletion
Sample_17	1	36671275	36681042	9767	deletion
Sample_17	1	38800941	38807178	6237	deletion
Sample_17	1	42823392	42825796	2404	deletion
Sample_17	1	44616413	44619023	2610	deletion
[truncated: 162,736 more rows]
