# Supplementary material for: Genome-wide detection of copy number variation in American mink using whole-genome sequencing
Source: BMC Genomics. 2022 Sep 13;23:649. doi: 10.1186/s12864-022-08874-1 (PMC9468235; doi:10.1186/s12864-022-08874-1)
Supplement: Supplementary file 1 — Additional file 1: Table S1. List of CNVs identified on 100 American mink genomes. Table S2. Detail information of the detected CNVR. Table S3. List of genes completely/partially overlapped with CNVR in American mink. Table S4. Functional enrichment of gene ontology analysis of genes covered by CNVR. Table S5. Functional enrichment of KEGG pathway analysis of genes covered by CNVR. [file 12864_2022_8874_MOESM1_ESM.zip › 220429_Table S2.xlsx]

## Sheet: Sheet1
Table S2. Detail information of detected CNVR.
Column1	Column2	Column3	Column4	Column5	Column6	Column7
CNVR ID	Chr	Start	End	Size	Number of animals supporting the CNVR	Description
RO_15	1	499162	509947	10786	13	loss
RO_28	1	770158	774854	4697	22	loss
RO_82	1	2414002	2419531	5530	7	gain
RO_86	1	2483599	2486051	2453	18	loss
RO_88	1	2579148	2580908	1761	71	loss
RO_126	1	3581131	3582356	1226	10	mixed
RO_135	1	3919404	3920639	1236	5	loss
RO_141	1	4045540	4046778	1239	95	loss
RO_150	1	4252820	4254705	1886	92	loss
RO_176	1	5187879	5189615	1737	20	loss
RO_184	1	5401870	5402930	1061	12	loss
RO_198	1	5659620	5660710	1091	2	gain
RO_222	1	6153375	6156966	3592	2	loss
RO_229	1	6272860	6274922	2063	3	gain
RO_238	1	6454235	6455594	1360	2	mixed
RO_244	1	6730463	6731789	1327	44	gain
RO_258	1	7156956	7158480	1525	11	loss
RO_273	1	7510602	7513853	3252	16	loss
RO_293	1	8064117	8069355	5239	84	loss
RO_296	1	8153578	8155058	1481	17	loss
RO_302	1	8301291	8302674	1384	37	mixed
RO_306	1	8328563	8333078	4516	92	loss
RO_308	1	8364258	8365595	1338	24	loss
RO_317	1	8515210	8521373	6164	95	loss
RO_328	1	8812494	8813826	1333	3	loss
RO_345	1	9124663	9126491	1829	5	loss
RO_362	1	9637892	9640238	2347	11	mixed
RO_395	1	10606097	10607878	1782	5	loss
RO_487	1	12902487	12903768	1282	20	gain
RO_492	1	13025794	13027949	2156	24	loss
RO_514	1	13704022	13706872	2851	8	loss
RO_531	1	13913815	13915512	1698	73	loss
RO_554	1	14388142	14390137	1996	12	gain
RO_558	1	14401233	14402604	1372	7	mixed
RO_591	1	15207892	15209382	1491	17	mixed
RO_598	1	15358072	15360243	2172	3	loss
RO_609	1	15712445	15714349	1905	6	loss
RO_628	1	16234096	16236214	2119	2	loss
RO_635	1	16401113	16514985	113873	2	loss
RO_641	1	16619761	16621954	2194	48	loss
RO_646	1	16701024	16702870	1847	30	loss
RO_654	1	16962798	16965775	2978	19	loss
RO_665	1	17116740	17117921	1182	61	loss
RO_666	1	17119097	17120410	1314	26	gain
RO_668	1	17147977	17151355	3379	9	loss
RO_706	1	18094055	18097975	3921	16	mixed
RO_733	1	18859925	18864752	4828	17	loss
RO_758	1	19574586	19576640	2055	69	loss
RO_761	1	19618069	19619128	1060	8	loss
RO_769	1	19721546	19722582	1037	87	loss
RO_795	1	20427639	20428899	1261	51	gain
RO_820	1	20840874	20842075	1202	17	loss
RO_858	1	21489288	21490389	1102	5	loss
RO_901	1	22657664	22659321	1658	2	loss
RO_933	1	23499804	23500850	1047	8	loss
RO_942	1	23655587	23657994	2408	5	loss
RO_961	1	24210133	24211223	1091	2	loss
RO_1003	1	24881530	24883023	1494	4	loss
RO_1009	1	24991226	24992976	1751	2	loss
RO_1053	1	25761800	25769527	7728	80	loss
RO_1059	1	25867635	25869682	2048	6	mixed
RO_1064	1	26006099	26007620	1522	9	gain
RO_1065	1	26011466	26012979	1514	31	loss
RO_1097	1	26872202	26873596	1395	25	loss
RO_1101	1	26935730	26936929	1200	38	loss
RO_1166	1	29038905	29040278	1374	7	gain
RO_1170	1	29294552	29295609	1058	4	loss
RO_1189	1	29651964	29653611	1648	42	loss
RO_1196	1	29875588	29877664	2077	17	loss
RO_1204	1	30053180	30054185	1006	4	loss
RO_1208	1	30237681	30240688	3008	6	loss
RO_1237	1	31274146	31275182	1037	11	gain
RO_1238	1	31333132	31336288	3157	6	loss
RO_1266	1	31856935	31858194	1260	73	loss
RO_1267	1	31860430	31861775	1346	76	mixed
RO_1321	1	33271206	33273193	1988	3	loss
RO_1324	1	33380052	33698627	318576	97	loss
RO_1329	1	33448580	33454770	6191	97	loss
RO_1346	1	33750352	33764098	13747	5	mixed
RO_1358	1	33935348	33940874	5527	6	loss
RO_1365	1	34187568	34188988	1421	75	loss
RO_1379	1	34678906	34680855	1950	8	gain
RO_1382	1	34849274	34855474	6201	85	loss
RO_1392	1	35139907	35142796	2890	45	mixed
RO_1417	1	35575552	35576900	1349	58	loss
RO_1425	1	35828418	35830087	1670	41	loss
RO_1452	1	36671275	36681043	9769	15	loss
RO_1534	1	38800941	38807178	6238	89	loss
RO_1543	1	39048644	39050862	2219	20	loss
RO_1550	1	39235175	39236785	1611	30	loss
RO_1551	1	39284558	39286423	1866	24	loss
RO_1569	1	40208948	40210389	1442	25	loss
RO_1588	1	40714532	40717119	2588	3	loss
RO_1600	1	41034014	41035246	1233	4	mixed
RO_1631	1	41846020	41847418	1399	15	mixed
RO_1654	1	42293277	42295054	1778	10	loss
RO_1668	1	42823392	42825797	2406	19	loss
RO_1680	1	42952096	42953479	1384	11	loss
RO_1690	1	43447702	43449329	1628	22	loss
RO_1696	1	43576952	43578223	1272	14	loss
RO_1740	1	44616413	44619023	2611	97	loss
RO_1757	1	44937056	44938645	1590	61	loss
RO_1786	1	45720066	45722661	2596	60	loss
RO_1788	1	45779993	45788533	8541	71	loss
RO_1793	1	46090640	46091842	1203	37	loss
RO_1798	1	46213946	46215233	1288	17	loss
RO_1801	1	46403018	46404508	1491	25	loss
RO_1823	1	46865905	46867796	1892	12	loss
RO_1824	1	46897257	46903459	6203	5	loss
RO_1873	1	48441142	48442156	1015	91	loss
RO_1897	1	49056549	49058593	2045	2	mixed
RO_1944	1	50642732	50681449	38718	7	gain
RO_1949	1	50950971	50955176	4206	18	loss
RO_1953	1	50974810	50975844	1035	11	loss
RO_1968	1	51527697	51533886	6190	89	loss
RO_1982	1	52305871	52308217	2347	84	loss
RO_1984	1	52352034	52355390	3357	64	loss
RO_1986	1	52469316	52470532	1217	2	loss
RO_2006	1	53227286	53249602	22317	2	loss
RO_2008	1	53249709	53252143	2435	2	loss
RO_2010	1	53257914	53260339	2426	2	loss
RO_2035	1	54286551	54287835	1285	11	mixed
RO_2094	1	55899595	55905815	6221	19	loss
RO_2099	1	56074104	56076345	2242	3	loss
RO_2101	1	56194877	56201048	6172	95	loss
RO_2115	1	56618194	56624515	6322	3	gain
RO_2119	1	56693168	56694785	1618	41	loss
RO_2125	1	56767980	56773262	5283	96	loss
RO_2130	1	56839096	56845287	6192	47	loss
RO_2152	1	57183531	57184586	1056	4	gain
RO_2172	1	57811443	57813992	2550	4	mixed
RO_2200	1	58833128	58836429	3302	51	gain
RO_2207	1	59005967	59096771	90805	5	gain
RO_2218	1	59439002	59445200	6199	96	loss
RO_2222	1	59546018	59547938	1921	3	mixed
RO_2242	1	60041986	60043386	1401	3	gain
RO_2258	1	60423362	60425387	2026	15	mixed
RO_2261	1	60519755	60523283	3529	28	loss
RO_2267	1	60696478	60697752	1275	3	loss
RO_2268	1	60763888	60767273	3386	13	loss
RO_2270	1	60812627	60824067	11441	6	gain
RO_2277	1	60995634	60997165	1532	15	loss
RO_2351	1	63497637	63499528	1892	17	gain
RO_2360	1	63770745	63779148	8404	6	loss
RO_2394	1	64632004	64635049	3046	10	loss
RO_2423	1	65619261	65622849	3589	7	loss
RO_2427	1	65971162	65980303	9142	94	loss
RO_2430	1	66046414	66048074	1661	3	loss
RO_2448	1	66855402	66857913	2512	33	loss
RO_2468	1	67592007	67599608	7602	3	loss
RO_2497	1	69050070	69052469	2400	2	gain
RO_2546	1	70976583	70979093	2511	13	loss
RO_2566	1	71711386	71713228	1843	25	loss
RO_2569	1	71779869	71781488	1620	12	gain
RO_2577	1	72003101	72006384	3284	19	loss
RO_2595	1	72657495	72664858	7364	98	loss
RO_2610	1	73072683	73078709	6027	17	gain
RO_2626	1	73625896	73627513	1618	47	loss
RO_2628	1	73718652	73720304	1653	38	loss
RO_2634	1	73861965	73863234	1270	18	loss
RO_2635	1	73890132	73894054	3923	5	gain
RO_2648	1	74230524	74232595	2072	62	loss
RO_2667	1	74636477	74639134	2658	8	loss
RO_2699	1	75880432	75881932	1501	79	loss
RO_2714	1	76394719	76398235	3517	18	gain
RO_2748	1	77631931	77636293	4363	20	mixed
RO_2750	1	77663488	77670230	6743	82	loss
RO_2786	1	78739973	78741668	1696	3	loss
RO_2814	1	79715842	79717031	1190	74	loss
RO_2816	1	79808464	79809683	1220	4	loss
RO_2817	1	79809667	79811809	2143	4	loss
RO_2822	1	79999505	80000795	1291	11	loss
RO_2828	1	80474460	80475599	1140	3	loss
RO_2833	1	80591458	80592827	1370	11	mixed
RO_2844	1	81075017	81077363	2347	21	loss
RO_2858	1	81455406	81461593	6188	10	loss
RO_2888	1	82481852	82484896	3045	19	loss
RO_2900	1	83180129	83186461	6333	4	loss
RO_2901	1	83302427	83306120	3694	2	loss
RO_2916	1	83853181	83856281	3101	5	loss
RO_2921	1	83934475	83935551	1077	6	gain
RO_2926	1	84110510	84111842	1333	43	gain
RO_2929	1	84137538	84139955	2418	40	loss
RO_2937	1	84481807	84483848	2042	2	loss
RO_2971	1	85961678	85963404	1727	4	mixed
RO_2988	1	86671816	86678576	6761	93	loss
RO_2992	1	86887280	86893466	6187	50	loss
RO_2993	1	86911652	86912728	1077	11	loss
RO_3015	1	87631941	87636510	4570	10	loss
RO_3026	1	88019737	88021095	1359	5	loss
RO_3036	1	88301469	88303033	1565	2	mixed
RO_3085	1	90110942	90113450	2509	84	mixed
RO_3128	1	91389421	91394180	4760	2	mixed
RO_3132	1	91476693	91482875	6183	21	loss
RO_3143	1	91777080	91778501	1422	3	gain
RO_3150	1	92078227	92080277	2051	12	mixed
RO_3155	1	92444824	92446741	1918	13	loss
RO_3163	1	92648297	92652017	3721	4	loss
RO_3211	1	94017292	94020445	3154	68	mixed
RO_3214	1	94084406	94086686	2281	66	loss
RO_3226	1	94394993	94398538	3546	10	loss
RO_3237	1	94681521	94687594	6074	90	loss
RO_3239	1	94723185	94724439	1255	67	loss
RO_3249	1	95181099	95182451	1353	19	loss
RO_3255	1	95284456	95287021	2566	68	gain
RO_3274	1	96047724	96049011	1288	8	loss
RO_3293	1	96648542	96651136	2595	21	loss
RO_3298	1	96771081	96773267	2187	2	mixed
RO_3310	1	97069467	97072510	3044	2	loss
RO_3317	1	97394113	97400016	5904	5	loss
RO_3324	1	97523077	97525264	2188	5	gain
RO_3326	1	97585165	97586564	1400	45	loss
RO_3363	1	98798836	98800067	1232	8	loss
RO_3364	1	98827270	98831260	3991	72	mixed
RO_3370	1	99025945	99028906	2962	42	loss
RO_3395	1	99597203	99599063	1861	20	gain
RO_3423	1	100432089	100438505	6417	12	loss
RO_3426	1	100592989	100594601	1613	60	loss
RO_3432	1	100894539	100896010	1472	3	loss
RO_3444	1	101355316	101357345	2030	62	loss
RO_3445	1	101385428	101386718	1291	4	loss
RO_3461	1	102116637	102119685	3049	9	loss
RO_3471	1	102687059	102688098	1040	22	loss
RO_3477	1	102941792	102949119	7328	96	loss
RO_3484	1	103026823	103034687	7865	96	loss
RO_3518	1	104440232	104446835	6604	53	loss
RO_3549	1	105783664	105785532	1869	22	loss
RO_3568	1	106528620	106534809	6190	10	loss
RO_3576	1	106782640	106784465	1826	16	loss
RO_3581	1	106974279	106976647	2369	9	gain
RO_3586	1	107149038	107150654	1617	94	loss
RO_3591	1	107172431	107173449	1019	5	loss
RO_3593	1	107238341	107241598	3258	27	loss
RO_3599	1	107292117	107294395	2279	17	mixed
RO_3600	1	107304440	107306238	1799	28	loss
RO_3602	1	107508823	107515012	6190	31	loss
RO_3607	1	107765282	107766613	1332	3	loss
RO_3613	1	107940557	107942963	2407	18	loss
RO_3692	1	110160968	110163525	2558	3	mixed
RO_3694	1	110305063	110307654	2592	25	mixed
RO_3702	1	110446873	110448024	1152	22	loss
RO_3717	1	110838572	110841147	2576	75	mixed
RO_3726	1	111005685	111007209	1525	8	loss
RO_3747	1	111531696	111533602	1907	60	loss
RO_3752	1	111669142	111670520	1379	2	loss
RO_3772	1	112446018	112452230	6213	39	loss
RO_3779	1	112769005	112771141	2137	52	loss
RO_3789	1	113134651	113136582	1932	10	loss
RO_3795	1	113275036	113276140	1105	52	loss
RO_3856	1	115515385	115516404	1020	53	gain
RO_3867	1	115944963	115951654	6692	89	loss
RO_3870	1	116190071	116193118	3048	59	mixed
RO_3892	1	116956745	116959743	2999	14	loss
RO_3934	1	118543646	118545166	1521	10	loss
RO_3967	1	119429928	119431837	1910	3	gain
RO_3976	1	119789333	119795520	6188	75	loss
RO_3983	1	120013881	120017994	4114	32	loss
RO_3996	1	120295304	120296547	1244	98	loss
RO_3997	1	120321365	120324287	2923	94	loss
RO_3998	1	120353328	120354330	1003	66	loss
RO_4001	1	120382097	120390923	8827	23	loss
RO_4003	1	120479307	120483228	3922	75	loss
RO_4004	1	120605263	120612062	6800	83	loss
RO_4006	1	120844564	120849469	4906	2	loss
RO_4007	1	120851046	120853743	2698	44	loss
RO_4019	1	121242545	121249887	7343	87	loss
RO_4020	1	121255912	121262115	6204	31	loss
RO_4029	1	121656121	121663775	7655	2	loss
RO_4036	1	122329252	122333136	3885	74	loss
RO_4037	1	122353649	122356285	2637	67	loss
RO_4060	1	123320511	123322761	2251	8	loss
RO_4069	1	123596925	123601232	4308	30	loss
RO_4076	1	123787859	123789114	1256	39	loss
RO_4078	1	123854074	123860285	6212	2	loss
RO_4090	1	124424646	124430842	6197	71	loss
RO_4120	1	125416587	125421654	5068	25	loss
RO_4172	1	127115946	127118534	2589	35	loss
RO_4180	1	127596148	127602331	6184	52	loss
RO_4185	1	127704651	127705806	1156	38	loss
RO_4191	1	127982118	127988818	6701	9	loss
RO_4196	1	128269862	128270887	1026	6	loss
RO_4200	1	128333937	128342091	8155	34	loss
RO_4237	1	129425235	129426979	1745	75	loss
RO_4294	1	131179128	131182526	3399	37	loss
RO_4307	1	131513589	131514629	1041	16	loss
RO_4308	1	131536245	131537684	1440	72	mixed
RO_4311	1	131731623	131738338	6716	31	loss
RO_4314	1	131827737	131830589	2853	15	loss
RO_4321	1	132327682	132329926	2245	16	loss
RO_4346	1	133228106	133230077	1972	35	loss
RO_4355	1	133676953	133681092	4140	68	gain
RO_4368	1	134283387	134289585	6199	53	loss
RO_4376	1	134485503	134488639	3137	31	loss
RO_4462	1	137732065	137733935	1871	5	mixed
RO_4483	1	138443488	138449740	6253	70	loss
RO_4490	1	138817920	138818932	1013	43	loss
RO_4502	1	139192579	139195263	2685	21	loss
RO_4547	1	140504580	140508097	3518	7	gain
RO_4560	1	140951815	140958029	6215	92	loss
RO_4563	1	141096024	141098349	2326	86	loss
RO_4570	1	141383906	141386311	2406	43	mixed
RO_4571	1	141386050	141387222	1173	43	loss
RO_4598	1	142348133	142350097	1965	5	loss
RO_4617	1	143053201	143056424	3224	5	loss
RO_4638	1	144072326	144073769	1444	19	loss
RO_4661	1	145085913	145087387	1475	14	gain
RO_4673	1	145465450	145468355	2906	33	gain
RO_4678	1	145747104	145749297	2194	76	loss
RO_4680	1	145894191	145895247	1057	50	loss
RO_4684	1	145996376	146002576	6201	9	loss
RO_4729	1	147802296	147803594	1299	10	gain
RO_4734	1	147989970	148017693	27724	22	loss
RO_4744	1	148791781	148799071	7291	78	loss
RO_4752	1	149394278	149396433	2156	11	loss
RO_4795	1	151418515	151435853	17339	26	gain
RO_4802	1	151775838	151778579	2742	11	loss
RO_4804	1	151833340	151836278	2939	26	loss
RO_4808	1	151944194	151948656	4463	5	loss
RO_4809	1	151978328	151993193	14866	3	loss
RO_4811	1	152079506	152083105	3600	4	gain
RO_4820	1	152748243	152750694	2452	6	gain
RO_4852	1	154256868	154259712	2845	2	loss
RO_4854	1	154368063	154417174	49112	6	gain
RO_4856	1	154412440	154423735	11296	6	loss
RO_4863	1	154624685	154632146	7462	3	loss
RO_4868	1	154875841	154878010	2170	2	loss
RO_4869	1	154890594	154893414	2821	2	gain
RO_4876	1	155095397	155129545	34149	15	gain
RO_4877	1	155099372	155104243	4872	15	loss
RO_4881	1	155164427	155168958	4532	2	gain
RO_4883	1	155195669	155203466	7798	19	loss
RO_4889	1	155533009	155540367	7359	15	gain
RO_4893	1	155699318	155701376	2059	7	gain
RO_4900	1	156038605	156041753	3149	8	loss
RO_4901	1	156048241	156050105	1865	38	loss
RO_4946	1	158082344	158086111	3768	15	loss
RO_4953	1	158449451	158451702	2252	4	loss
RO_4954	1	158535794	158538735	2942	8	loss
RO_4979	1	159605229	159611426	6198	90	loss
RO_4984	1	159844384	159845516	1133	5	gain
RO_5010	1	161246770	161250730	3961	34	loss
RO_5011	1	161254171	161260343	6173	34	loss
RO_5012	1	161261840	161376448	114609	37	gain
RO_5013	1	161262616	161268947	6332	37	loss
RO_5017	1	161429322	161435509	6188	32	loss
RO_5023	1	161669560	161675826	6267	35	loss
RO_5067	1	163583654	163586452	2799	21	gain
RO_5081	1	164238324	164244552	6229	86	loss
RO_5085	1	164324809	164327508	2700	81	loss
RO_5118	1	166634798	166637300	2503	89	loss
RO_5122	1	166777245	166779996	2752	2	loss
RO_5133	1	167435118	167436189	1072	4	loss
RO_5135	1	167680246	167681455	1210	8	loss
RO_5142	1	168052135	168054011	1877	28	gain
RO_5158	1	169018012	169019518	1507	32	gain
RO_5159	1	169081581	169120653	39073	4	gain
RO_5164	1	169336255	169337374	1120	6	gain
RO_5170	1	169710368	169711984	1617	80	loss
RO_5188	1	170666444	170668588	2145	13	loss
RO_5190	1	170757287	170786206	28920	8	gain
RO_5193	1	170783729	170785065	1337	8	loss
RO_5234	1	172742914	172745800	2887	10	loss
RO_5240	1	173074425	173085055	10631	91	loss
RO_5249	1	173549909	173621551	71643	16	loss
RO_5250	1	173621680	173652923	31244	12	loss
RO_5252	1	173653025	173710540	57516	17	loss
RO_5262	1	174095982	174098453	2472	10	mixed
RO_5273	1	174472562	174480072	7511	39	loss
RO_5284	1	175030860	175037076	6217	33	loss
RO_5289	1	175145088	175151282	6195	78	loss
RO_5298	1	176086507	176087694	1188	26	loss
RO_5302	1	176379258	176380693	1436	9	loss
RO_5323	1	177608410	177610280	1871	20	mixed
RO_5329	1	177792137	177795805	3669	29	loss
RO_5331	1	177951079	177952101	1023	24	loss
RO_5376	1	179538448	179539818	1371	29	mixed
RO_5380	1	179645700	179646912	1213	4	loss
RO_5384	1	179693632	179694802	1171	59	loss
RO_5385	1	179834467	179842794	8328	20	loss
RO_5407	1	181173720	181175849	2130	22	gain
RO_5416	1	181673995	181675808	1814	11	loss
RO_5422	1	181822795	181824365	1571	34	loss
RO_5452	1	183352531	183353757	1227	21	loss
RO_5454	1	183459682	183460910	1229	27	loss
RO_5455	1	183481415	183483718	2304	26	loss
RO_5468	1	184466131	184473085	6955	2	loss
RO_5470	1	184525810	184532512	6703	29	loss
RO_5477	1	184743542	184749723	6182	46	loss
RO_5485	1	185629489	185631418	1930	32	mixed
RO_5493	1	185971545	185972819	1275	61	loss
RO_5496	1	186175484	186183200	7717	94	loss
RO_5497	1	186315757	186322478	6722	31	loss
RO_5515	1	187741554	187749776	8223	2	loss
RO_5526	1	188352069	188361616	9548	2	loss
RO_5534	1	188928949	188935108	6160	98	loss
RO_5546	1	189737881	189739089	1209	14	loss
RO_5547	1	189875669	189879528	3860	6	loss
RO_5552	1	190021790	190027978	6189	85	loss
RO_5563	1	190569270	190647461	78192	7	loss
RO_5564	1	190628891	190630419	1529	3	mixed
RO_5566	1	190642542	190644404	1863	6	loss
RO_5586	1	191976203	191977216	1014	28	loss
RO_5592	1	192199815	192201982	2168	2	mixed
RO_5625	1	193294905	193298498	3594	2	loss
RO_5641	1	194047770	194053974	6205	96	loss
RO_5645	1	194213211	194214922	1712	81	mixed
RO_5646	1	194219407	194222058	2652	25	mixed
RO_5647	1	194226886	194235010	8125	20	gain
RO_5649	1	194527796	194531055	3260	24	gain
RO_5650	1	194547889	194552684	4796	19	loss
RO_5674	1	195895321	195899646	4326	17	loss
RO_5677	1	196038722	196041871	3150	3	loss
RO_5679	1	196109778	196120337	10560	16	loss
RO_5682	1	196212472	196218672	6201	95	loss
RO_5716	1	197693456	197697932	4477	5	loss
RO_5750	1	199658607	199664805	6199	5	loss
RO_5758	1	200224393	200230571	6179	26	loss
RO_5760	1	200332127	200333448	1322	36	loss
RO_5765	1	200639869	200646047	6179	2	loss
RO_5771	1	201040608	201042539	1932	2	mixed
RO_5773	1	201136449	201139050	2602	17	loss
RO_5804	1	203956378	203962560	6183	96	loss
RO_5807	1	204141368	204143524	2157	15	loss
RO_5809	1	204187066	204189017	1952	2	mixed
RO_5841	1	205742049	205743166	1118	6	loss
RO_5852	1	206415568	206421763	6196	15	loss
RO_5853	1	206463109	206469236	6128	2	loss
RO_5854	1	206534073	206541771	7699	18	loss
RO_5855	1	206578491	206581500	3010	3	loss
RO_5856	1	206593739	206596972	3234	32	loss
RO_5858	1	206692658	206695809	3152	15	loss
RO_5860	1	207064377	207070588	6212	14	loss
RO_5862	1	207234116	207235732	1617	98	loss
RO_5865	1	207529275	207530779	1505	53	loss
RO_5869	1	207656595	207658279	1685	3	mixed
RO_5871	1	207755128	207758339	3212	17	gain
RO_5875	1	207968363	207970099	1737	30	loss
RO_5877	1	207974855	207976110	1256	7	gain
RO_5879	1	208090468	208091574	1107	5	loss
RO_5884	1	208221504	208223252	1749	14	loss
RO_5885	1	208279644	208282188	2545	16	loss
RO_5902	1	209886507	209888535	2029	80	loss
RO_5909	1	210368494	210369639	1146	51	loss
RO_5910	1	210391745	210393691	1947	33	mixed
RO_5926	1	210903069	210911482	8414	4	loss
RO_5954	1	212309696	212311193	1498	36	loss
RO_5962	1	212895918	212898234	2317	3	loss
RO_5980	1	214278849	214280357	1509	19	loss
RO_5987	1	214648990	214650706	1717	79	loss
RO_5991	1	214891157	215018148	126992	2	loss
RO_5992	1	214973072	214977380	4309	2	loss
RO_6027	1	216941173	216943380	2208	2	loss
RO_6040	1	217901645	217909073	7429	2	loss
RO_6062	1	219474964	219477293	2330	13	mixed
RO_6066	1	219845558	219848347	2790	3	mixed
RO_6071	1	220095298	220102187	6890	81	loss
RO_6072	1	220123256	220125436	2181	31	mixed
RO_6086	1	220726547	220729048	2502	2	loss
RO_6092	1	221088455	221094654	6200	53	loss
RO_6096	1	221474112	221476946	2835	4	loss
RO_6104	1	222273105	222274194	1090	15	gain
RO_6109	1	222621395	222624123	2729	5	mixed
RO_6112	1	223299212	223305372	6161	86	loss
RO_6120	1	223768356	223821405	53050	10	loss
RO_6126	1	224340005	224346206	6202	78	loss
RO_6127	1	224370485	224377232	6748	4	loss
RO_6129	1	224453642	224455556	1915	10	loss
RO_6131	1	224760735	224766936	6202	67	loss
RO_6132	1	224992422	224998663	6242	64	loss
RO_6133	1	225025753	225027062	1310	4	loss
RO_6150	1	226790109	226791231	1123	8	loss
RO_6171	1	229124554	229126060	1507	2	gain
RO_6172	1	229438670	229440079	1410	25	loss
RO_6177	1	229686524	229690755	4232	4	loss
RO_6205	1	231476274	231479896	3623	17	mixed
RO_6209	1	232203085	232209284	6200	80	loss
RO_6212	1	232855854	232862169	6316	42	loss
RO_6217	1	233202604	233205489	2886	14	gain
RO_6225	1	234409451	234415649	6199	87	loss
RO_6228	1	234652783	234656278	3496	3	loss
RO_6230	1	234937940	234939684	1745	18	gain
RO_6231	1	234973481	234979659	6179	39	loss
RO_6232	1	235399666	235408627	8962	98	loss
RO_6236	1	235880749	235883985	3237	6	loss
RO_6237	1	235953339	235955830	2492	38	gain
RO_6238	1	236323205	236329388	6184	60	loss
RO_6244	1	237121147	237128004	6858	84	loss
RO_6248	1	237534834	237536557	1724	2	loss
RO_6252	1	238513676	238516582	2907	25	loss
RO_6254	1	239109084	239111098	2015	25	mixed
RO_6260	1	240871827	240874026	2200	44	loss
RO_6261	1	241196173	241198145	1973	19	loss
RO_6262	1	242068303	242069511	1209	22	loss
RO_6265	1	242921648	242926167	4520	5	loss
RO_6266	1	243345484	243348358	2875	4	loss
RO_6267	1	243497083	243501116	4034	40	mixed
RO_6269	1	244903078	244904184	1107	87	loss
RO_6270	1	245116900	245117973	1074	33	loss
RO_6271	1	248935967	248942863	6897	47	loss
RO_6272	1	248960619	248961762	1144	26	loss
RO_6273	1	249132556	249146216	13661	3	loss
RO_6274	1	249356870	249359428	2559	3	loss
RO_6275	1	249962299	249964385	2087	6	mixed
RO_6276	1	250212710	250216556	3847	51	loss
RO_6277	1	250439197	250446296	7100	65	loss
RO_6278	1	251221770	251226164	4395	17	loss
RO_6280	1	251748881	251750470	1590	2	loss
RO_6281	1	252849001	252855713	6713	33	loss
RO_6282	1	253913896	253920066	6171	60	loss
RO_6283	1	254022565	254394180	371616	3	gain
RO_6284	1	255108544	255110977	2434	65	mixed
RO_6285	1	257656546	257662744	6199	88	loss
RO_6286	1	257977734	257978757	1024	4	loss
RO_6287	1	257996606	257999419	2814	16	loss
RO_6288	1	258260940	258263575	2636	36	loss
RO_6289	1	260663420	260664946	1527	2	gain
RO_6290	1	260833938	260836416	2479	59	mixed
RO_6292	1	261612177	261613357	1181	98	loss
RO_6293	1	262100061	262101737	1677	7	loss
RO_6294	1	262265661	262267468	1808	22	loss
RO_6295	1	262379918	262382947	3030	46	loss
RO_6296	1	262546341	262553360	7020	20	loss
RO_6297	1	263096564	263101730	5167	3	loss
RO_6298	1	263602018	263605124	3107	2	loss
RO_6299	1	263750898	263757275	6378	34	loss
RO_6300	1	263777576	263779553	1978	4	gain
RO_6301	1	264386889	264393495	6607	71	loss
RO_6302	1	264412323	264413428	1106	4	loss
RO_6303	1	264506300	264508190	1891	22	loss
RO_6304	1	264636234	264639647	3414	4	loss
RO_6305	1	264653733	264655938	2206	37	gain
RO_6307	1	265172573	265174063	1491	8	loss
RO_6309	1	265604030	265608311	4282	7	loss
RO_6310	1	265789516	265794256	4741	2	gain
RO_6311	1	266651255	266652399	1145	20	loss
RO_6312	1	267166691	267169854	3164	3	mixed
RO_6313	1	267238578	267241036	2459	6	mixed
RO_6314	1	268011671	268013789	2119	2	loss
RO_6315	1	268215340	268218893	3554	9	loss
RO_6316	1	268799533	268802010	2478	2	gain
RO_6317	1	269100697	269103005	2309	5	mixed
RO_6318	1	269869740	269872111	2372	18	loss
RO_6319	1	269912544	269918732	6189	87	loss
RO_6320	1	269935750	269937183	1434	23	loss
RO_6321	1	270408133	270411255	3123	54	loss
RO_6323	1	272319218	272322975	3758	46	loss
RO_6324	1	272965450	272971664	6215	93	loss
RO_6326	1	273166497	273173236	6740	67	loss
RO_6327	1	273379836	273388788	8953	85	loss
RO_6328	1	273775764	273777593	1830	7	loss
RO_6329	1	274323314	274330835	7522	97	loss
RO_6330	1	274590860	274593749	2890	13	loss
RO_6331	1	275280625	275281633	1009	36	loss
RO_6332	1	275421549	275423700	2152	23	mixed
RO_6333	1	275708030	275709928	1899	27	loss
RO_6334	1	276404994	276406750	1757	12	loss
RO_6335	1	276562387	276563736	1350	93	loss
RO_6337	1	277937743	277941022	3280	2	loss
RO_6338	1	278422903	278425131	2229	24	loss
RO_6339	1	278773872	278775362	1491	28	loss
RO_6340	1	279090422	279091944	1523	6	mixed
RO_6342	1	280514474	280516166	1693	8	mixed
RO_6343	1	280593485	280595895	2411	91	loss
RO_6344	1	280872476	280876635	4160	28	loss
RO_6345	1	281286449	281289039	2591	24	loss
RO_6346	1	282447298	282448705	1408	21	loss
RO_6347	1	283223294	283225010	1717	8	mixed
RO_6348	1	283454918	283457158	2241	22	loss
RO_6350	1	284470096	284471162	1067	3	loss
RO_6351	1	284933226	284953792	20567	3	loss
RO_6352	1	286493068	286494661	1594	14	loss
RO_6353	1	287017032	287018170	1139	3	loss
RO_6354	1	287136247	287137284	1038	2	loss
RO_6355	1	288054188	288060701	6514	22	loss
RO_6356	1	288249548	288251549	2002	5	loss
RO_6357	1	288426018	288427119	1102	7	loss
RO_6359	1	288517294	288519955	2662	3	loss
RO_6361	1	288564108	288566216	2109	68	loss
RO_6362	1	288651473	288653444	1972	13	gain
RO_6363	1	288785710	288787828	2119	15	loss
RO_6364	1	288906761	288908393	1633	47	mixed
RO_6365	1	288930233	288931457	1225	4	loss
RO_6366	1	289262567	289263828	1262	4	loss
RO_6367	1	289433064	289434222	1159	21	loss
RO_6368	1	289751679	289753497	1819	44	loss
RO_6370	1	289978988	290003889	24902	56	loss
RO_6371	1	290394311	290397173	2863	17	loss
RO_6373	1	290831648	290832854	1207	19	gain
RO_6374	1	290910847	290912209	1363	4	gain
RO_6375	1	291035472	291036972	1501	96	loss
RO_6376	1	291223475	291226159	2685	6	gain
RO_6377	1	291325394	291327094	1701	33	loss
RO_6378	1	291327204	291335335	8132	31	loss
RO_6379	1	292148156	292341462	193307	27	gain
RO_6380	1	292273558	292276647	3090	27	mixed
RO_6381	1	292447759	292449228	1470	8	gain
RO_6382	1	292674008	292675197	1190	32	loss
RO_6383	1	292989586	292991202	1617	56	loss
RO_6385	1	293400471	293402561	2091	21	gain
RO_6386	1	293693759	293696878	3120	38	loss
RO_6388	1	294013773	294057514	43742	3	gain
RO_6389	1	294543039	294544468	1430	55	loss
RO_6390	1	294576626	294579865	3240	8	loss
RO_6391	1	294647512	294649479	1968	3	loss
RO_6392	1	294877540	294879939	2400	25	loss
RO_6393	1	294957444	294960565	3122	46	loss
RO_6394	1	295132895	295133943	1049	19	gain
RO_6395	1	295154487	295157550	3064	13	loss
RO_6396	1	295182013	295184405	2393	12	loss
RO_6397	1	295231428	295233891	2464	21	loss
RO_6398	1	295340229	295341515	1287	15	loss
RO_6399	1	295887258	295890312	3055	14	loss
RO_6400	1	296011199	296015703	4505	2	gain
RO_6401	1	296491673	296492890	1218	10	loss
RO_6402	1	296568687	296578749	10063	8	loss
RO_6403	1	296812090	296813746	1657	3	loss
RO_6404	1	297212005	297215430	3426	81	loss
RO_6405	1	297780652	297782505	1854	4	mixed
RO_6406	1	298408489	298413231	4743	23	loss
RO_6407	1	298761452	298764174	2723	51	gain
RO_6408	1	298848385	298849830	1446	8	loss
RO_6410	1	299898061	299904266	6206	82	loss
RO_6411	1	299907507	299909008	1502	12	gain
RO_6412	1	299930469	299931988	1520	96	loss
RO_6413	1	300057813	300059756	1944	38	loss
RO_6415	1	300192384	300198565	6182	76	loss
RO_6416	1	300517017	300518567	1551	12	mixed
RO_6417	1	301074752	301075837	1086	8	gain
RO_6418	1	301374104	301375551	1448	3	loss
RO_6419	1	301648959	301655804	6846	19	loss
RO_6420	1	301887937	301889665	1729	2	gain
RO_6421	1	302083773	302084889	1117	2	mixed
RO_6422	1	302353981	302357313	3333	36	loss
RO_6423	1	302402001	302404193	2193	11	loss
RO_6424	1	302619596	302623614	4019	4	loss
RO_6425	1	303393004	303395091	2088	47	loss
RO_6427	1	303911169	303914046	2878	2	loss
RO_6429	1	304729206	304731864	2659	22	loss
RO_6430	1	305313898	305318388	4491	6	mixed
RO_6431	1	305621897	305623513	1617	38	loss
RO_6432	1	305951362	305953099	1738	10	mixed
RO_6433	1	306154609	306156285	1677	32	mixed
RO_6434	1	306267321	306269060	1740	55	loss
RO_6435	1	306329484	306332830	3347	2	mixed
RO_6436	1	306798698	306801521	2824	3	loss
RO_6437	1	306991349	306992689	1341	80	loss
RO_6438	1	307338325	307340381	2057	2	loss
RO_6439	1	307450479	307451535	1057	9	loss
RO_6440	1	307459080	307461070	1991	24	loss
RO_6441	1	307603877	307606916	3040	2	loss
RO_6443	1	308131780	308133040	1261	89	loss
RO_6444	1	308494080	308496333	2254	3	mixed
RO_6445	1	308983805	308985388	1584	3	loss
RO_6446	1	309230746	309232327	1582	8	loss
RO_6447	1	309641571	309644021	2451	23	loss
RO_6449	1	310224037	310225492	1456	5	gain
RO_6450	1	310819811	310821257	1447	96	loss
RO_6451	1	310890769	310898478	7710	15	loss
RO_6452	1	310929622	310930698	1077	20	loss
RO_6453	1	311384204	311388327	4124	44	loss
RO_6454	1	311451596	311453035	1440	6	loss
RO_6455	1	311986278	311987482	1205	54	loss
RO_6456	1	312340550	312343745	3196	66	loss
RO_6457	1	312346388	312347919	1532	2	loss
RO_6458	1	312550411	312563599	13189	26	loss
RO_6459	1	312565007	312569150	4144	49	loss
RO_6460	1	312674400	312676866	2467	10	loss
RO_6461	1	312800521	312802081	1561	40	loss
RO_6462	1	312818536	312820811	2276	4	loss
RO_6463	1	312923937	312930129	6193	97	loss
RO_6464	1	312984336	312985598	1263	25	loss
RO_6465	1	313193169	313195060	1892	95	loss
RO_6466	1	313368877	313373940	5064	35	loss
RO_6467	1	313527090	313528889	1800	5	loss
RO_6468	1	313699543	313701377	1835	8	loss
RO_6469	1	314036274	314037501	1228	11	loss
RO_6470	1	314046178	314047587	1410	70	loss
RO_6471	1	314283306	314286329	3024	7	loss
RO_6472	1	315512012	315513670	1659	68	loss
RO_6473	1	315822693	315824250	1558	23	loss
RO_6474	1	315850566	315851633	1068	14	loss
RO_6475	1	315856176	315860750	4575	5	loss
RO_6476	1	316603529	316605130	1602	57	loss
RO_4	2	202523	227034	24512	81	gain
RO_27	2	761777	764060	2284	19	loss
RO_33	2	1023468	1030549	7082	92	loss
RO_37	2	1090187	1091404	1218	11	loss
RO_107	2	3003187	3005476	2290	10	loss
RO_112	2	3123320	3125115	1796	8	loss
RO_128	2	3617119	3618677	1559	9	mixed
RO_151	2	4314653	4316379	1727	79	mixed
RO_240	2	6520637	6523830	3194	16	loss
RO_256	2	7147176	7148900	1725	15	loss
RO_259	2	7214489	7221215	6727	44	loss
RO_272	2	7508467	7509645	1179	61	mixed
RO_283	2	7854623	7857443	2821	7	mixed
RO_307	2	8331542	8333216	1675	3	loss
RO_310	2	8378601	8380133	1533	9	loss
RO_350	2	9301661	9303427	1767	50	loss
RO_363	2	9647768	9649943	2176	2	gain
RO_375	2	10130121	10144191	14071	3	loss
RO_399	2	10768723	10884366	115644	2	gain
RO_475	2	12380302	12382047	1746	31	loss
RO_495	2	13136518	13138341	1824	34	loss
RO_532	2	13968640	13970340	1701	2	loss
RO_542	2	14100488	14101755	1268	2	loss
RO_551	2	14310803	14312423	1621	23	loss
RO_559	2	14406108	14408915	2808	8	gain
RO_562	2	14430221	14432449	2229	30	gain
RO_563	2	14432459	14435032	2574	32	gain
RO_578	2	14797175	14798481	1307	3	loss
RO_597	2	15333585	15339772	6188	80	loss
RO_694	2	17786135	17787591	1457	7	loss
RO_812	2	20627950	20630801	2852	13	loss
RO_833	2	21151373	21160518	9146	18	mixed
RO_843	2	21348249	21354122	5874	29	loss
RO_844	2	21354884	21356744	1861	3	loss
RO_845	2	21356878	21358102	1225	35	loss
RO_846	2	21358221	21361667	3447	35	loss
RO_847	2	21362015	21369908	7894	7	loss
RO_850	2	21417886	21418952	1067	15	loss
RO_893	2	22418370	22419390	1021	13	loss
RO_895	2	22454216	22456817	2602	10	loss
RO_938	2	23586884	23588078	1195	5	loss
RO_962	2	24266491	24269339	2849	13	loss
RO_984	2	24561451	24565188	3738	8	loss
RO_1025	2	25278399	25281910	3512	71	mixed
RO_1037	2	25562438	25566203	3766	4	loss
RO_1067	2	26028767	26034952	6186	13	loss
RO_1094	2	26761581	26763873	2293	10	loss
RO_1109	2	27352160	27353286	1127	5	loss
RO_1152	2	28562139	28565536	3398	22	mixed
RO_1192	2	29773509	29775200	1692	26	mixed
RO_1234	2	31159773	31162922	3150	30	loss
RO_1315	2	32967631	32969002	1372	54	mixed
RO_1325	2	33385106	33386830	1725	64	mixed
RO_1332	2	33490364	33494248	3885	47	loss
RO_1333	2	33514380	33515830	1451	7	mixed
RO_1335	2	33565416	33795406	229991	98	loss
RO_1342	2	33675444	33683793	8350	98	loss
RO_1385	2	34959689	34961244	1556	11	loss
RO_1430	2	35943423	35945381	1959	2	loss
RO_1443	2	36421786	36423277	1492	18	mixed
RO_1466	2	37100073	37106822	6750	8	loss
RO_1488	2	37693250	37695683	2434	98	loss
RO_1501	2	38153468	38154716	1249	42	loss
RO_1508	2	38248728	38252367	3640	82	loss
RO_1509	2	38274981	38277226	2246	11	loss
RO_1510	2	38311499	38312966	1468	7	loss
RO_1516	2	38429453	38430528	1076	52	loss
RO_1553	2	39354631	39360828	6198	24	loss
RO_1555	2	39402921	39404490	1570	26	gain
RO_1566	2	39958849	39960594	1746	18	loss
RO_1567	2	40018788	40037083	18296	6	loss
RO_1620	2	41533575	41537145	3571	53	loss
RO_1639	2	41988138	41992894	4757	52	loss
RO_1641	2	41989157	41991168	2012	52	loss
RO_1646	2	42127558	42129443	1886	14	mixed
RO_1664	2	42642848	42651608	8761	7	gain
RO_1687	2	43308909	43313151	4243	3	loss
RO_1689	2	43378937	43380052	1116	35	loss
RO_1734	2	44506324	44508886	2563	49	loss
RO_1752	2	44831246	44832506	1261	34	loss
RO_1762	2	44994795	45000984	6190	18	loss
RO_1771	2	45168603	45175354	6752	25	loss
RO_1806	2	46463235	46464250	1016	4	gain
RO_1816	2	46655311	46657881	2571	2	mixed
RO_1832	2	47159251	47161775	2525	34	loss
RO_1837	2	47405123	47406175	1053	19	loss
RO_1843	2	47639889	47646682	6794	39	loss
RO_1877	2	48559092	48560961	1870	4	loss
RO_1878	2	48561960	48563355	1396	4	loss
RO_1879	2	48647515	48648685	1171	35	loss
RO_1881	2	48785664	48787157	1494	70	loss
RO_1899	2	49066509	49068588	2080	96	loss
RO_1901	2	49091059	49092529	1471	16	loss
RO_1906	2	49242568	49243622	1055	25	loss
RO_1910	2	49450372	49451714	1343	38	loss
RO_1917	2	49696300	49702483	6184	37	loss
RO_1919	2	49754712	49755841	1130	7	loss
RO_1971	2	51684784	51686764	1981	17	loss
RO_1996	2	52944658	52946867	2210	15	loss
RO_2005	2	53224233	53230836	6604	35	loss
RO_2015	2	53589055	53593174	4120	15	loss
RO_2017	2	53680686	53682643	1958	48	loss
RO_2019	2	53869177	53871355	2179	6	mixed
RO_2030	2	54027926	54028976	1051	4	loss
RO_2039	2	54428408	54435183	6776	50	loss
RO_2073	2	55368380	55371900	3521	92	loss
RO_2091	2	55801781	55804115	2335	3	loss
RO_2117	2	56689384	56690724	1341	2	mixed
RO_2121	2	56695422	56702205	6784	72	loss
RO_2149	2	57125351	57126527	1177	84	loss
RO_2155	2	57384810	57387124	2315	4	loss
RO_2179	2	57977926	57979701	1776	10	loss
RO_2186	2	58289789	58293589	3801	6	loss
RO_2190	2	58502451	58504046	1596	30	loss
RO_2205	2	58986422	58992622	6201	81	loss
RO_2234	2	59881080	59883654	2575	34	mixed
RO_2237	2	59914310	59915836	1527	2	gain
RO_2244	2	60091596	60092767	1172	27	loss
RO_2251	2	60226483	60228632	2150	2	loss
RO_2255	2	60389011	60392232	3222	44	loss
RO_2276	2	60980711	60984406	3696	50	loss
RO_2301	2	61908340	61913771	5432	75	loss
RO_2340	2	63173088	63177844	4757	7	loss
RO_2348	2	63404086	63407027	2942	7	mixed
RO_2369	2	63850997	63856321	5325	3	loss
RO_2377	2	63991762	63997946	6185	6	loss
RO_2393	2	64626312	64628665	2354	14	loss
RO_2399	2	64936149	64937315	1167	44	loss
RO_2411	2	65349265	65350621	1357	10	loss
RO_2419	2	65513874	65515361	1488	2	loss
RO_2426	2	65957663	65963895	6233	81	loss
RO_2428	2	65976725	65982869	6145	34	loss
RO_2431	2	66073553	66080290	6738	19	loss
RO_2432	2	66225900	66227955	2056	5	mixed
RO_2461	2	67340544	67342633	2090	18	mixed
RO_2469	2	67626964	67628561	1598	22	loss
RO_2483	2	68467870	68477028	9159	98	loss
RO_2510	2	69641305	69642610	1306	31	loss
RO_2511	2	69648153	69654349	6197	79	loss
RO_2527	2	70426172	70427239	1068	8	gain
RO_2576	2	71991397	71993229	1833	94	loss
RO_2593	2	72509678	72510996	1319	9	loss
RO_2623	2	73582596	73592069	9474	86	loss
RO_2636	2	73892434	73894129	1696	11	loss
RO_2677	2	75133550	75135494	1945	8	loss
RO_2688	2	75440989	75443695	2707	53	loss
RO_2704	2	76026107	76032355	6249	18	loss
RO_2725	2	76876758	76877814	1057	51	loss
RO_2728	2	76975984	76978405	2422	16	gain
RO_2732	2	77080424	77086624	6201	97	loss
RO_2752	2	77703199	77710688	7490	94	loss
RO_2760	2	77926269	77927285	1017	78	loss
RO_2811	2	79687948	79694146	6199	96	loss
RO_2837	2	80776724	80779501	2778	3	loss
RO_2842	2	81044081	81046363	2283	95	loss
RO_2847	2	81108131	81114328	6198	3	loss
RO_2868	2	81759803	81761308	1506	2	mixed
RO_2922	2	83936982	83942193	5212	24	loss
RO_2933	2	84329264	84333514	4251	15	loss
RO_2944	2	84649804	84651075	1272	62	loss
RO_2978	2	86328733	86335023	6291	94	loss
RO_2994	2	86915197	86916776	1580	2	loss
RO_2997	2	86999747	87002497	2751	10	mixed
RO_3001	2	87071869	87078054	6186	75	loss
RO_3004	2	87225957	87228406	2450	74	loss
RO_3008	2	87351313	87353279	1967	27	loss
RO_3014	2	87627900	87634081	6182	89	loss
RO_3022	2	87891767	87892937	1171	52	loss
RO_3039	2	88397100	88399188	2089	58	mixed
RO_3048	2	88643694	88749038	105345	9	loss
RO_3051	2	88749122	88853488	104367	46	loss
RO_3053	2	88821598	88824890	3293	46	gain
RO_3057	2	88947444	88956136	8693	54	loss
RO_3067	2	89293768	89299955	6188	4	loss
RO_3076	2	89655649	89661845	6197	91	loss
RO_3079	2	89839129	89845877	6749	27	loss
RO_3082	2	89970741	89977447	6707	37	loss
RO_3099	2	90539056	90544079	5024	9	loss
RO_3102	2	90598913	90605640	6728	53	loss
RO_3105	2	90642087	90645586	3500	54	loss
RO_3111	2	91014362	91021107	6746	95	loss
RO_3117	2	91147363	91150096	2734	7	mixed
RO_3118	2	91179349	91180834	1486	28	gain
RO_3138	2	91648849	91657312	8464	7	loss
RO_3139	2	91657400	91663596	6197	6	loss
RO_3147	2	92030356	92031735	1380	97	loss
RO_3148	2	92043540	92070180	26641	2	gain
RO_3201	2	93712572	93716425	3854	80	loss
RO_3228	2	94410237	94411506	1270	23	loss
RO_3242	2	94794837	94796697	1861	8	gain
RO_3245	2	95007011	95008345	1335	17	loss
RO_3260	2	95598542	95600962	2421	6	loss
RO_3266	2	95735018	95741178	6161	67	loss
RO_3277	2	96127548	96128587	1040	2	gain
RO_3283	2	96350729	96352158	1430	4	mixed
RO_3290	2	96578024	96584246	6223	10	loss
RO_3312	2	97197436	97198548	1113	2	loss
RO_3314	2	97251988	97253591	1604	2	loss
RO_3323	2	97508382	97510959	2578	2	loss
RO_3338	2	97833795	97839970	6176	7	loss
RO_3375	2	99212287	99218472	6186	60	loss
RO_3382	2	99379570	99381706	2137	4	loss
RO_3390	2	99545927	99552160	6234	84	loss
RO_3424	2	100457701	100461464	3764	7	gain
RO_3465	2	102423472	102429919	6448	37	loss
RO_3467	2	102466567	102468259	1693	2	loss
RO_3468	2	102497578	102503797	6220	69	loss
RO_3480	2	102982176	102983405	1230	24	loss
RO_3546	2	105727160	105729302	2143	3	loss
RO_3629	2	108364701	108367093	2393	2	loss
RO_3684	2	110054470	110060672	6203	84	loss
RO_3687	2	110066614	110068426	1813	31	gain
RO_3693	2	110247485	110264597	17113	2	loss
RO_3696	2	110330561	110333270	2710	4	loss
RO_3731	2	111130998	111202856	71859	2	gain
RO_3733	2	111164341	111166264	1924	2	loss
RO_3758	2	111830270	111832583	2314	3	loss
RO_3832	2	114558361	114560238	1878	12	loss
RO_3833	2	114559526	114565440	5915	12	gain
RO_3895	2	117124478	117150987	26510	64	gain
RO_3921	2	118086328	118088219	1892	15	loss
RO_3974	2	119776778	119779245	2468	2	gain
RO_3978	2	119873227	119874529	1303	11	loss
RO_3981	2	120007595	120009732	2138	3	loss
RO_3982	2	120007818	120015701	7884	3	loss
RO_3984	2	120016563	120020528	3966	3	gain
RO_3991	2	120180443	120246356	65914	18	loss
RO_4038	2	122380729	122385580	4852	26	loss
RO_4091	2	124430020	124465923	35904	44	loss
RO_4104	2	124865974	124882293	16320	9	gain
RO_4133	2	125779491	125783826	4336	2	gain
RO_4277	2	130585929	130590998	5070	11	loss
RO_4318	2	132274974	132278028	3055	7	loss
RO_4322	2	132377100	132405013	27914	19	gain
RO_4333	2	132758274	132765478	7205	29	loss
RO_4339	2	132976950	132979657	2708	2	gain
RO_4357	2	133720410	133724911	4502	25	loss
RO_4395	2	135333450	135738515	405066	88	loss
RO_4406	2	135706289	135711582	5294	88	loss
RO_4413	2	136014613	136018355	3743	2	gain
RO_4417	2	136197103	136200316	3214	2	loss
RO_4420	2	136247251	136249515	2265	9	loss
RO_4452	2	137446089	137449922	3834	2	loss
RO_4476	2	138275656	138276752	1097	4	loss
RO_4480	2	138325075	138333038	7964	58	loss
RO_4508	2	139442022	139444829	2808	3	loss
RO_4509	2	139467533	139469931	2399	2	loss
RO_4520	2	139754445	139757745	3301	3	loss
RO_4541	2	140357021	140359450	2430	4	gain
RO_4555	2	140760404	140761448	1045	7	loss
RO_4575	2	141629535	141633513	3979	94	loss
RO_4579	2	141738825	141740363	1539	92	loss
RO_4593	2	142132719	142135557	2839	2	loss
RO_4600	2	142433315	142446216	12902	62	loss
RO_4605	2	142649472	142654597	5126	2	loss
RO_4624	2	143572437	143573988	1552	2	loss
RO_4626	2	143584247	143590462	6216	17	loss
RO_4656	2	144809879	144811964	2086	4	loss
RO_4697	2	146513106	146633079	119974	6	loss
RO_4716	2	147350908	147352263	1356	12	loss
RO_4717	2	147358493	147362155	3663	13	gain
RO_4722	2	147584803	147598642	13840	3	loss
RO_4755	2	149495598	149705818	210221	4	gain
RO_4782	2	150908437	150910205	1769	76	loss
RO_4783	2	150951034	150957763	6730	72	loss
RO_4787	2	151168716	151169941	1226	2	loss
RO_4801	2	151722282	151723407	1126	38	loss
RO_4806	2	151905198	151906392	1195	9	loss
RO_4814	2	152267689	152273266	5578	22	loss
RO_4816	2	152495805	152497024	1220	9	loss
RO_4824	2	152959654	152964366	4713	15	loss
RO_4829	2	153158756	153163161	4406	20	loss
RO_4843	2	153760168	153761801	1634	2	loss
RO_4858	2	154489815	154491095	1281	3	loss
RO_4865	2	154685472	154691662	6191	84	loss
RO_4892	2	155678263	155679478	1216	9	gain
RO_4898	2	155873684	155875906	2223	5	loss
RO_4956	2	158731562	158737762	6201	85	loss
RO_4965	2	159026393	159033115	6723	7	loss
RO_4990	2	160103358	160109559	6202	16	loss
RO_4991	2	160126131	160132860	6730	63	loss
RO_5014	2	161315752	161316797	1046	14	loss
RO_5020	2	161628988	161630148	1161	39	mixed
RO_5037	2	162095996	162097142	1147	47	loss
RO_5040	2	162313709	162318906	5198	23	loss
RO_5052	2	162733793	162740547	6755	50	loss
RO_5054	2	162775456	162782312	6857	46	loss
RO_5059	2	163036471	163039697	3227	2	loss
RO_5060	2	163039219	163040511	1293	2	loss
RO_5063	2	163344450	163346518	2069	2	loss
RO_5074	2	163961896	163964069	2174	41	loss
RO_5076	2	163984536	163992781	8246	7	loss
RO_5078	2	164061715	164066196	4482	40	loss
RO_5089	2	164457202	164462391	5190	9	mixed
RO_5093	2	164733763	164734795	1033	12	loss
RO_5107	2	165858611	165860768	2158	11	loss
RO_5110	2	166137088	166138741	1654	28	loss
RO_5117	2	166441610	166448353	6744	38	loss
RO_5128	2	167166967	167173334	6368	19	loss
RO_5141	2	167948440	167950053	1614	3	loss
RO_5145	2	168183077	168184382	1306	4	loss
RO_5148	2	168426158	168429883	3726	82	loss
RO_5151	2	168591288	168593840	2553	80	loss
RO_5154	2	168799205	168801068	1864	46	gain
RO_5155	2	168799547	168803242	3696	46	loss
RO_5163	2	169317774	169322527	4754	43	loss
RO_5172	2	169831951	169835784	3834	18	loss
RO_5174	2	169940807	169947504	6698	30	loss
RO_5177	2	170047644	170049789	2146	3	loss
RO_5184	2	170360809	170362170	1362	3	mixed
RO_5185	2	170401600	170403612	2013	26	loss
RO_5195	2	171062020	171063467	1448	2	loss
RO_5198	2	171199211	171200414	1204	16	gain
RO_5207	2	171479979	171486202	6224	83	loss
RO_5215	2	171935893	171942070	6178	48	loss
RO_5220	2	172289548	172292883	3336	38	loss
RO_5221	2	172304878	172307430	2553	4	loss
RO_5222	2	172335626	172342344	6719	38	loss
RO_5223	2	172362362	172363852	1491	40	loss
RO_5225	2	172458676	172464861	6186	40	loss
RO_5226	2	172469614	172471330	1717	13	loss
RO_5228	2	172644720	172648221	3502	40	loss
RO_5230	2	172668764	172674945	6182	35	loss
RO_5231	2	172697983	172704048	6066	42	loss
RO_5232	2	172708766	172715931	7166	39	loss
RO_5233	2	172729456	172735624	6169	34	loss
RO_5236	2	172850142	172854732	4591	33	loss
RO_5237	2	172890736	172894324	3589	38	loss
RO_5242	2	173198512	174057389	858878	35	loss
RO_5255	2	173767884	173769684	1801	35	mixed
RO_5261	2	174085339	174088201	2863	3	gain
RO_5278	2	174627679	174629055	1377	7	mixed
RO_5285	2	175035695	175041064	5370	15	loss
RO_5286	2	175037858	175039102	1245	15	loss
RO_5293	2	175588323	175590153	1831	57	mixed
RO_5303	2	176383971	176385831	1861	15	mixed
RO_5314	2	177068602	177070444	1843	4	gain
RO_5341	2	178270000	178271476	1477	26	loss
RO_5350	2	178638499	178640711	2213	19	mixed
RO_5357	2	178876342	178882538	6197	60	loss
RO_5359	2	178931104	178936859	5756	78	loss
RO_5364	2	179125972	179139861	13890	10	loss
RO_5366	2	179214976	179216336	1361	91	loss
RO_5367	2	179238172	179244385	6214	84	loss
RO_5369	2	179318029	179324797	6769	87	loss
RO_5371	2	179388799	179392472	3674	2	loss
RO_5373	2	179450654	179453318	2665	78	loss
RO_5375	2	179501886	179508265	6380	2	loss
RO_5379	2	179612702	179618895	6194	60	loss
RO_5394	2	180419335	180421414	2080	3	loss
RO_5401	2	180953440	180954877	1438	4	loss
RO_5402	2	180955655	180957759	2105	19	loss
RO_5408	2	181176537	181182719	6183	60	loss
RO_5409	2	181226086	181232843	6758	49	loss
RO_5414	2	181552865	181554766	1902	5	loss
RO_5419	2	181712546	181714166	1621	5	loss
RO_5424	2	181915971	181918309	2339	22	loss
RO_5433	2	182390119	182397822	7704	31	gain
RO_5439	2	182846052	182847758	1707	5	loss
RO_5462	2	184079435	184081332	1898	69	loss
RO_5466	2	184396788	184397914	1127	18	loss
RO_5471	2	184536607	184540973	4367	55	loss
RO_5472	2	184536652	184538792	2141	50	loss
RO_5473	2	184538860	184540901	2042	53	loss
RO_5475	2	184587338	184595232	7895	83	loss
RO_5483	2	185500525	185503336	2812	97	loss
RO_5490	2	185810345	185811793	1449	12	mixed
RO_5504	2	187045431	187047074	1644	24	mixed
RO_5519	2	187927549	187928832	1284	49	loss
RO_5521	2	187977939	187980352	2414	41	loss
RO_5544	2	189664598	189670778	6181	7	loss
RO_5551	2	189966975	189973329	6355	9	loss
RO_5561	2	190546858	190548274	1417	3	mixed
RO_5605	2	192621397	192622488	1092	14	loss
RO_5606	2	192622584	192635350	12767	6	loss
RO_5607	2	192635354	192642080	6727	78	loss
RO_5616	2	193028966	193032589	3624	13	loss
RO_5629	2	193537919	193546574	8656	2	gain
RO_5630	2	193551639	193557597	5959	17	loss
RO_5651	2	194618289	194622563	4275	2	mixed
RO_5659	2	195037054	195039713	2660	24	loss
RO_5671	2	195723652	195726264	2613	2	mixed
RO_5678	2	196046068	196052440	6373	30	loss
RO_5684	2	196322790	196329016	6227	89	loss
RO_5686	2	196375766	196378445	2680	9	loss
RO_5688	2	196509422	196516212	6791	66	loss
RO_5689	2	196534363	196540613	6251	73	loss
RO_5694	2	196689749	196693715	3967	88	loss
RO_5699	2	196777704	196779719	2016	6	loss
RO_5707	2	197163779	197168835	5057	16	loss
RO_5708	2	197175113	197181323	6211	14	loss
RO_5717	2	197740689	197741781	1093	8	gain
RO_5718	2	197770468	197778154	7687	4	loss
RO_5737	2	199142777	199148970	6194	45	loss
RO_5738	2	199187765	199193944	6180	49	loss
RO_5748	2	199594768	199597602	2835	65	loss
RO_5751	2	199721727	199723205	1479	18	mixed
RO_5757	2	200209212	200210554	1343	5	loss
RO_5763	2	200589059	200590649	1591	32	mixed
RO_5779	2	201783315	201784765	1451	42	gain
RO_5786	2	202494420	202497206	2787	2	loss
RO_5788	2	202627457	202634247	6791	88	loss
RO_5790	2	202722851	202726483	3633	46	mixed
RO_5791	2	202764438	202765974	1537	89	loss
RO_5793	2	202859347	202864221	4875	8	loss
RO_5805	2	204013847	204016549	2703	43	gain
RO_5806	2	204078535	204080239	1705	4	mixed
RO_5822	2	204713282	204715973	2692	8	mixed
RO_5823	2	204723777	204726985	3209	5	loss
RO_5824	2	204727057	204733678	6622	5	loss
RO_5825	2	204733766	204742366	8601	8	loss
RO_5826	2	204743984	204747999	4016	7	loss
RO_5829	2	204872716	204876971	4256	52	loss
RO_5832	2	205120461	205122031	1571	4	loss
RO_5838	2	205508253	205509537	1285	97	loss
RO_5845	2	206108429	206111164	2736	5	loss
RO_5857	2	206690389	206692728	2340	48	mixed
RO_5874	2	207961118	207963427	2310	37	loss
RO_5889	2	208561644	208567830	6187	58	loss
RO_5890	2	208585991	208587862	1872	2	loss
RO_5907	2	210100684	210102437	1754	2	loss
RO_5908	2	210231852	210233849	1998	2	mixed
RO_5918	2	210713854	210875380	161527	18	gain
RO_5920	2	210746014	210747493	1480	12	loss
RO_5921	2	210748602	210750014	1413	8	loss
RO_5927	2	210928062	210930406	2345	13	loss
RO_5928	2	210971985	210974409	2425	11	mixed
RO_5932	2	211130986	211132475	1490	69	loss
RO_5938	2	211355262	211361475	6214	67	loss
RO_5959	2	212701564	212704554	2991	36	mixed
RO_5966	2	213102299	213103634	1336	3	loss
RO_5974	2	213438180	213443072	4893	7	loss
RO_5975	2	213443152	213447798	4647	31	loss
RO_5976	2	213448418	213454865	6448	32	loss
RO_5977	2	213716072	213717893	1822	3	loss
RO_5985	2	214543269	214546889	3621	24	loss
RO_5988	2	214799548	214805379	5832	32	loss
RO_5989	2	214803979	214806215	2237	32	loss
RO_5995	2	215098673	215099997	1325	30	mixed
RO_6011	2	215859926	215867505	7580	93	loss
RO_6012	2	215881843	215884861	3019	14	loss
RO_6015	2	215974570	215976072	1503	43	loss
RO_6016	2	215988003	215994753	6751	47	loss
RO_6017	2	216200684	216202493	1810	65	mixed
RO_6023	2	216650237	216652217	1981	41	loss
RO_6026	2	216866584	216872771	6188	89	loss
RO_6028	2	216942573	216945019	2447	35	gain
RO_6029	2	216952753	216954927	2175	20	loss
RO_6031	2	217118518	217124707	6190	69	loss
RO_6033	2	217361369	217363318	1950	84	loss
RO_6053	2	219110133	219111516	1384	74	loss
RO_6054	2	219169751	219172469	2719	35	loss
RO_6055	2	219246181	219247787	1607	2	loss
RO_6058	2	219325447	219332154	6708	2	loss
RO_6059	2	219373991	219378439	4449	26	loss
RO_6060	2	219409225	219410979	1755	4	loss
RO_6064	2	219756913	219759772	2860	49	mixed
RO_6067	2	219856220	219857613	1394	2	loss
RO_6068	2	219883696	219885961	2266	10	loss
RO_6074	2	220274785	220277982	3198	5	loss
RO_6075	2	220282836	220284073	1238	3	loss
RO_6076	2	220373746	220381398	7653	32	loss
RO_6081	2	220544187	220547491	3305	7	mixed
RO_6083	2	220633323	220634364	1042	5	gain
RO_6088	2	220891202	220893484	2283	3	mixed
RO_6097	2	221724776	221725834	1059	4	gain
RO_6098	2	221750605	221752627	2023	7	loss
RO_6101	2	222018318	222020122	1805	2	gain
RO_6107	2	222487531	222489591	2061	15	loss
RO_6116	2	223488687	223489757	1071	10	loss
RO_6134	2	225172509	225178772	6264	83	loss
RO_6139	2	225377863	225380669	2807	11	loss
RO_6140	2	225386805	225388227	1423	71	loss
RO_6145	2	226146772	226153639	6868	51	loss
RO_6146	2	226286504	226290748	4245	21	mixed
RO_6151	2	227014114	227015585	1472	6	loss
RO_6158	2	228185646	228187625	1980	22	gain
RO_6159	2	228234066	228241383	7318	94	loss
RO_6161	2	228252644	228254177	1534	3	loss
RO_6162	2	228266649	228267978	1330	25	loss
RO_6164	2	228444568	228446344	1777	10	loss
RO_6166	2	228669150	228671208	2059	23	loss
RO_6174	2	229528984	229533444	4461	46	loss
RO_6179	2	229975444	229977806	2363	3	loss
RO_6181	2	230004283	230006113	1831	17	mixed
RO_6184	2	230148820	230150401	1582	13	loss
RO_6185	2	230303873	230306759	2887	16	mixed
RO_6195	2	230910520	230911933	1414	12	loss
RO_6197	2	230930265	230931529	1265	28	loss
RO_6198	2	230983627	230986179	2553	14	mixed
RO_6199	2	231112216	231115871	3656	7	gain
RO_6203	2	231454576	231456978	2403	3	loss
RO_6206	2	231576105	231577592	1488	18	mixed
RO_6210	2	232364263	232368139	3877	8	loss
RO_6211	2	232541502	232543296	1795	17	mixed
RO_6213	2	233025870	233027404	1535	8	mixed
RO_6214	2	233115336	233116415	1080	14	loss
RO_6215	2	233138897	233143118	4222	16	loss
RO_6218	2	233273485	233275280	1796	30	gain
RO_6219	2	233521020	233580906	59887	7	loss
RO_6220	2	233581008	233626753	45746	3	loss
RO_6223	2	233708240	233712675	4436	5	loss
RO_6224	2	233974388	233977882	3495	20	loss
RO_6226	2	234435684	234440567	4884	22	loss
RO_6227	2	234616644	234618229	1586	2	loss
RO_6233	2	235400901	235402948	2048	14	mixed
RO_6234	2	235521764	235523216	1453	4	mixed
RO_6235	2	235637034	235639659	2626	2	loss
RO_6239	2	236328100	236330048	1949	98	loss
RO_6240	2	236441926	236443162	1237	17	gain
RO_6241	2	236533272	236534966	1695	3	loss
RO_6242	2	236712897	236714443	1547	16	mixed
RO_6243	2	237109485	237111283	1799	10	loss
RO_6246	2	237452554	237454235	1682	84	loss
RO_6247	2	237475490	237477506	2017	21	loss
RO_6249	2	238066674	238071306	4633	2	loss
RO_6250	2	238105747	238107527	1781	94	mixed
RO_6251	2	238387295	238388906	1612	29	loss
RO_6253	2	238526030	238527319	1290	74	loss
RO_6255	2	239392167	239393529	1363	5	loss
RO_6257	2	239759566	239761290	1725	5	loss
RO_6258	2	239779159	239784159	5001	35	loss
RO_14	3	481464	484242	2779	44	loss
RO_16	3	502889	504052	1164	4	loss
RO_32	3	991201	995368	4168	12	loss
RO_60	3	1857105	1858437	1333	8	mixed
RO_76	3	2275092	2277591	2500	31	loss
RO_78	3	2314067	2316434	2368	77	loss
RO_80	3	2399508	2401633	2126	92	loss
RO_104	3	2880221	2883278	3058	52	loss
RO_109	3	3020813	3022343	1531	9	mixed
RO_116	3	3209920	3211086	1167	34	loss
RO_145	3	4145490	4147092	1603	22	loss
RO_149	3	4246641	4248627	1987	9	loss
RO_179	3	5272074	5273571	1498	13	gain
RO_197	3	5627629	5628874	1246	19	mixed
RO_199	3	5675054	5681276	6223	71	loss
RO_225	3	6233410	6236981	3572	8	loss
RO_235	3	6370705	6373814	3110	23	loss
RO_241	3	6629533	6630933	1401	6	loss
RO_248	3	6817922	6821878	3957	2	loss
RO_251	3	6962463	6965703	3241	28	mixed
RO_329	3	8838656	8843558	4903	27	gain
RO_334	3	9005912	9007838	1927	19	loss
RO_336	3	9054959	9060239	5281	3	loss
RO_354	3	9388914	9391174	2261	15	loss
RO_397	3	10681215	10683233	2019	14	mixed
RO_403	3	10910830	10911877	1048	68	loss
RO_412	3	11126944	11128713	1770	16	loss
RO_418	3	11290789	11293137	2349	2	mixed
RO_455	3	12023638	12025209	1572	2	loss
RO_508	3	13549806	13551286	1481	65	loss
RO_509	3	13595276	13596393	1118	4	loss
RO_540	3	14067809	14069317	1509	71	loss
RO_577	3	14771795	14773994	2200	28	loss
RO_580	3	14906339	14912631	6293	46	loss
RO_582	3	15101070	15102547	1478	39	loss
RO_584	3	15124810	15140079	15270	5	loss
RO_585	3	15138063	15140174	2112	5	loss
RO_607	3	15686448	15690188	3741	32	loss
RO_696	3	17828043	17829846	1804	3	loss
RO_707	3	18099737	18102961	3225	20	loss
RO_708	3	18108614	18110244	1631	16	loss
RO_722	3	18511882	18515096	3215	2	loss
RO_730	3	18740088	18742413	2326	20	mixed
RO_745	3	19103376	19104543	1168	75	gain
RO_756	3	19518711	19520410	1700	35	loss
RO_760	3	19598374	19600800	2427	32	gain
RO_773	3	19796720	19797851	1132	14	loss
RO_777	3	19952084	19953404	1321	15	loss
RO_778	3	19959325	19971994	12670	49	loss
RO_784	3	20127005	20129822	2818	50	loss
RO_791	3	20340832	20343552	2721	8	loss
RO_793	3	20383219	20385890	2672	35	gain
RO_861	3	21638689	21642688	4000	8	mixed
RO_862	3	21664366	21665879	1514	24	loss
RO_879	3	22003109	22005561	2453	89	loss
RO_880	3	22009291	22010718	1428	46	loss
RO_885	3	22186469	22187983	1515	14	mixed
RO_946	3	23727387	23729326	1940	3	loss
RO_969	3	24373214	24376913	3700	13	mixed
RO_1019	3	25154155	25156347	2193	6	loss
RO_1022	3	25163355	25169547	6193	77	loss
RO_1024	3	25250789	25256988	6200	70	loss
RO_1029	3	25459499	25461017	1519	3	loss
RO_1068	3	26035382	26037340	1959	2	mixed
RO_1123	3	27717734	27720564	2831	94	loss
RO_1185	3	29580300	29583765	3466	3	loss
RO_1203	3	30051720	30053813	2094	19	loss
RO_1213	3	30378919	30379960	1042	15	loss
RO_1219	3	30673505	30675885	2381	5	loss
RO_1223	3	30802089	30804060	1972	11	loss
RO_1226	3	30908066	30914265	6200	97	loss
RO_1228	3	30976361	30978234	1874	4	loss
RO_1230	3	31070775	31072679	1905	34	loss
RO_1235	3	31197869	31198982	1114	73	loss
RO_1252	3	31549948	31551308	1361	16	loss
RO_1255	3	31631351	31632364	1014	17	loss
RO_1258	3	31656013	31657472	1460	14	mixed
RO_1313	3	32943745	32946644	2900	3	loss
RO_1323	3	33309736	33310916	1181	6	mixed
RO_1370	3	34336588	34338984	2397	12	loss
RO_1413	3	35458866	35461560	2695	5	loss
RO_1415	3	35541010	35542068	1059	27	gain
RO_1419	3	35606862	35610711	3850	30	loss
RO_1429	3	35935295	35937287	1993	10	mixed
RO_1451	3	36654717	36664887	10171	5	loss
RO_1459	3	36956116	36962844	6729	42	loss
RO_1482	3	37501202	37503444	2243	11	loss
RO_1541	3	38984607	38985642	1036	4	gain
RO_1572	3	40285666	40287909	2244	3	loss
RO_1662	3	42548951	42550711	1761	5	loss
RO_1697	3	43607747	43609283	1537	56	loss
RO_1715	3	44199612	44205781	6170	11	loss
RO_1750	3	44810094	44811795	1702	22	loss
RO_1753	3	44835752	44837372	1621	3	gain
RO_1775	3	45234947	45236638	1692	89	loss
RO_1780	3	45498825	45500250	1426	3	gain
RO_1787	3	45723780	45727417	3638	27	loss
RO_1796	3	46203779	46205886	2108	5	loss
RO_1839	3	47470899	47473203	2305	12	loss
RO_1846	3	47774973	47776918	1946	7	loss
RO_1852	3	47892998	47896109	3112	7	mixed
RO_1855	3	47984705	47986971	2267	69	loss
RO_1856	3	47997836	47999151	1316	9	loss
RO_1857	3	48003637	48006098	2462	9	loss
RO_1861	3	48059828	48066052	6225	91	loss
RO_1865	3	48140570	48142579	2010	59	loss
RO_1882	3	48817745	48818842	1098	7	loss
RO_1963	3	51403688	51408099	4412	4	loss
RO_1983	3	52311105	52312485	1381	2	loss
RO_2004	3	53189751	53192619	2869	5	loss
RO_2025	3	53956449	53960801	4353	2	loss
RO_2047	3	54625985	54628157	2173	9	loss
RO_2056	3	54910241	54911714	1474	50	mixed
RO_2065	3	55277835	55279303	1469	4	gain
RO_2084	3	55636222	55637817	1596	15	mixed
RO_2086	3	55704977	55706291	1315	19	mixed
RO_2090	3	55777364	55778879	1516	13	loss
RO_2106	3	56372318	56375425	3108	22	loss
RO_2107	3	56375235	56377043	1809	22	loss
RO_2157	3	57424457	57426482	2026	2	loss
RO_2203	3	58949922	58951892	1971	90	loss
RO_2206	3	58989951	58991236	1286	64	gain
RO_2224	3	59590919	59592577	1659	23	mixed
RO_2243	3	60079190	60081813	2624	5	mixed
RO_2259	3	60451033	60454738	3706	2	mixed
RO_2275	3	60967759	60971569	3811	5	loss
RO_2283	3	61204926	61206089	1164	6	loss
RO_2292	3	61562037	61565191	3155	59	loss
RO_2295	3	61669218	61678151	8934	42	loss
RO_2322	3	62743798	62745702	1905	14	mixed
RO_2332	3	62969337	62972971	3635	93	loss
RO_2339	3	63155242	63158913	3672	55	loss
RO_2357	3	63653456	63656276	2821	2	loss
RO_2382	3	64247935	64249119	1185	22	loss
RO_2383	3	64271771	64278281	6511	64	loss
RO_2413	3	65361490	65367789	6300	4	loss
RO_2417	3	65452570	65453595	1026	18	gain
RO_2418	3	65487183	65488845	1663	91	loss
RO_2421	3	65557358	65558441	1084	32	loss
RO_2424	3	65658291	65664470	6180	98	loss
RO_2435	3	66247644	66248873	1230	2	gain
RO_2441	3	66572925	66575139	2215	15	mixed
RO_2450	3	66909363	66911102	1740	8	gain
RO_2454	3	66967248	66969188	1941	2	mixed
RO_2457	3	67233928	67236574	2647	6	loss
RO_2472	3	67734504	67742422	7919	97	loss
RO_2479	3	68137046	68143374	6329	64	loss
RO_2495	3	68966607	68986305	19699	2	loss
RO_2499	3	69107584	69110133	2550	2	gain
RO_2526	3	70373309	70375445	2137	6	loss
RO_2543	3	70897124	70898442	1319	36	loss
RO_2557	3	71311301	71312579	1279	28	mixed
RO_2585	3	72241107	72242331	1225	16	gain
RO_2588	3	72325544	72329622	4079	41	loss
RO_2589	3	72334600	72340788	6189	35	loss
RO_2599	3	72754609	72756350	1742	3	loss
RO_2619	3	73363443	73372434	8992	42	loss
RO_2631	3	73779091	73783870	4780	20	loss
RO_2650	3	74234068	74235962	1895	81	loss
RO_2658	3	74519038	74521526	2489	4	gain
RO_2680	3	75237038	75243233	6196	97	loss
RO_2682	3	75251587	75256079	4493	91	mixed
RO_2707	3	76065987	76072187	6201	97	loss
RO_2721	3	76782694	76784318	1625	2	loss
RO_2727	3	76914160	76915320	1161	12	loss
RO_2737	3	77171845	77173232	1388	4	loss
RO_2742	3	77272888	77275693	2806	11	mixed
RO_2746	3	77586841	77594745	7905	95	loss
RO_2749	3	77657231	77658374	1144	2	loss
RO_2751	3	77689715	77692587	2873	2	gain
RO_2759	3	77916695	77918176	1482	19	loss
RO_2762	3	78012382	78014745	2364	22	loss
RO_2780	3	78583084	78584806	1723	15	mixed
RO_2794	3	79152515	79156730	4216	11	loss
RO_2799	3	79280943	79283496	2554	14	loss
RO_2809	3	79662688	79664669	1982	47	loss
RO_2815	3	79755372	79757502	2131	2	mixed
RO_2819	3	79909724	79915990	6267	10	loss
RO_2829	3	80513119	80514121	1003	79	loss
RO_2835	3	80726834	80733064	6231	8	loss
RO_2846	3	81084514	81090091	5578	82	loss
RO_2849	3	81215500	81221752	6253	81	loss
RO_2850	3	81296527	81302708	6182	64	loss
RO_2881	3	82305157	82307741	2585	8	loss
RO_2907	3	83611226	83617430	6205	98	loss
RO_2952	3	84941631	84944013	2383	21	mixed
RO_2958	3	85344664	85346149	1486	3	loss
RO_2961	3	85461092	85462665	1574	48	loss
RO_2974	3	86138319	86144705	6387	81	loss
RO_3000	3	87070544	87072614	2071	15	loss
RO_3032	3	88179515	88180980	1466	3	loss
RO_3034	3	88256855	88260359	3505	2	gain
RO_3040	3	88422625	88425720	3096	17	loss
RO_3041	3	88503807	88505105	1299	31	mixed
RO_3042	3	88525814	88528616	2803	42	loss
RO_3054	3	88843315	88846549	3235	3	mixed
RO_3055	3	88855684	88857290	1607	3	loss
RO_3056	3	88898098	88900026	1929	88	loss
RO_3069	3	89376467	89379837	3371	3	loss
RO_3078	3	89837411	89838588	1178	29	loss
RO_3089	3	90332324	90334753	2430	39	mixed
RO_3098	3	90514725	90516509	1785	94	loss
RO_3113	3	91076310	91082492	6183	4	loss
RO_3146	3	92016022	92017565	1544	6	mixed
RO_3151	3	92161624	92163139	1516	2	loss
RO_3152	3	92408089	92409322	1234	67	gain
RO_3153	3	92408852	92410817	1966	67	gain
RO_3158	3	92553115	92558092	4978	72	loss
RO_3167	3	92741681	92747843	6163	97	loss
RO_3189	3	93341690	93344871	3182	27	loss
RO_3192	3	93423565	93425657	2093	2	gain
RO_3194	3	93482571	93492017	9447	2	gain
RO_3202	3	93723096	93725185	2090	5	gain
RO_3219	3	94185892	94189612	3721	16	loss
RO_3250	3	95182918	95189099	6182	74	loss
RO_3251	3	95207990	95210431	2442	2	mixed
RO_3262	3	95655754	95656806	1053	2	loss
RO_3264	3	95716735	95718098	1364	47	loss
RO_3278	3	96175351	96176464	1114	36	loss
RO_3287	3	96439940	96446126	6187	81	loss
RO_3288	3	96518586	96519943	1358	5	gain
RO_3294	3	96669143	96670911	1769	9	loss
RO_3341	3	98025499	98031679	6181	7	loss
RO_3354	3	98492016	98493864	1849	64	loss
RO_3359	3	98600529	98604421	3893	60	loss
RO_3362	3	98782697	98784935	2239	19	gain
RO_3367	3	98972821	98976704	3884	4	loss
RO_3371	3	99061009	99064164	3156	3	mixed
RO_3377	3	99230360	99233058	2699	51	loss
RO_3404	3	99969315	99970954	1640	86	loss
RO_3406	3	100003749	100009941	6193	86	loss
RO_3428	3	100613942	100616765	2824	4	loss
RO_3430	3	100839590	100845817	6228	83	loss
RO_3436	3	101054290	101060479	6190	82	loss
RO_3442	3	101287249	101293734	6486	78	loss
RO_3446	3	101544721	101546597	1877	21	loss
RO_3451	3	101836516	101838536	2021	78	loss
RO_3469	3	102609523	102611239	1717	84	loss
RO_3488	3	103113530	103116744	3215	8	gain
RO_3490	3	103113796	103116757	2962	8	loss
RO_3494	3	103256199	103258283	2085	10	loss
RO_3502	3	103742319	103743591	1273	34	loss
RO_3526	3	104794990	104796255	1266	9	loss
RO_3531	3	105012240	105014509	2270	2	loss
RO_3548	3	105779160	105780357	1198	63	loss
RO_3553	3	106043256	106045361	2106	44	mixed
RO_3560	3	106243806	106245062	1257	10	loss
RO_3562	3	106306500	106309462	2963	43	loss
RO_3565	3	106379401	106386849	7449	56	loss
RO_3567	3	106431660	106435911	4252	2	loss
RO_3570	3	106608259	106615721	7463	96	loss
RO_3574	3	106733543	106734619	1077	3	loss
RO_3594	3	107255344	107257101	1758	80	loss
RO_3596	3	107270942	107272966	2025	79	loss
RO_3601	3	107424735	107428800	4066	22	loss
RO_3609	3	107782403	107784125	1723	18	loss
RO_3617	3	107989728	107991941	2214	24	mixed
RO_3619	3	108012251	108018408	6158	91	loss
RO_3621	3	108069356	108070867	1512	36	gain
RO_3626	3	108315693	108321890	6198	94	loss
RO_3636	3	108527647	108533835	6189	69	loss
RO_3652	3	108997590	108999249	1660	23	loss
RO_3666	3	109361873	109367418	5546	83	loss
RO_3674	3	109636985	109638683	1699	8	loss
RO_3680	3	109890933	109898543	7611	17	loss
RO_3683	3	109999647	110001550	1904	4	loss
RO_3686	3	110061066	110063681	2616	25	mixed
RO_3688	3	110093952	110095604	1653	13	loss
RO_3700	3	110371570	110372973	1404	2	mixed
RO_3708	3	110605668	110611848	6181	86	loss
RO_3710	3	110686021	110687713	1693	89	loss
RO_3718	3	110883097	110889839	6743	19	loss
RO_3723	3	110929808	110938400	8593	7	loss
RO_3732	3	111153630	111155530	1901	2	loss
RO_3737	3	111208876	111210893	2018	7	mixed
RO_3742	3	111336079	111342760	6682	11	loss
RO_3748	3	111548679	111554880	6202	43	loss
RO_3763	3	111967840	111970619	2780	8	loss
RO_3799	3	113417707	113420826	3120	54	loss
RO_3810	3	113627050	113629142	2093	2	mixed
RO_3838	3	114716104	114718559	2456	15	loss
RO_3909	3	117760664	117776318	15655	5	gain
RO_4070	3	123599856	123602087	2232	5	mixed
RO_4073	3	123672936	123675265	2330	2	loss
RO_4085	3	124256475	124258258	1784	98	loss
RO_4105	3	124869859	124873285	3427	23	loss
RO_4124	3	125584852	125586974	2123	47	loss
RO_4127	3	125661112	125662712	1601	16	loss
RO_4132	3	125775201	125776841	1641	20	mixed
RO_4135	3	125820993	125822190	1198	2	loss
RO_4139	3	125957543	125961825	4283	46	loss
RO_4177	3	127436723	127437901	1179	13	mixed
RO_4182	3	127677958	127687702	9745	95	loss
RO_4225	3	129000209	129002255	2047	7	loss
RO_4238	3	129451828	129453254	1427	4	loss
RO_4243	3	129615284	129618661	3378	4	loss
RO_4244	3	129642928	129645431	2504	36	loss
RO_4264	3	130155773	130157285	1513	19	loss
RO_4274	3	130533181	130537518	4338	12	loss
RO_4292	3	131028690	132815251	1786562	65	gain
RO_4293	3	131124414	131125960	1547	59	loss
RO_4298	3	131370158	131377462	7305	29	loss
RO_4310	3	131729307	131731752	2446	20	loss
RO_4320	3	132295151	132297611	2461	20	mixed
RO_4332	3	132752197	132753540	1344	21	loss
RO_4337	3	132968658	132969899	1242	90	loss
RO_4360	3	133920524	133921839	1316	55	loss
RO_4365	3	134162788	134167313	4526	17	loss
RO_4381	3	134592558	134594937	2380	10	mixed
RO_4383	3	134613362	134614928	1567	9	mixed
RO_4390	3	134927810	134929402	1593	98	loss
RO_4397	3	135378696	135381419	2724	3	loss
RO_4399	3	135473813	135475037	1225	3	mixed
RO_4401	3	135590934	135592815	1882	6	loss
RO_4410	3	135816475	135820506	4032	3	loss
RO_4426	3	136440081	136444684	4604	3	loss
RO_4428	3	136503933	136505627	1695	9	gain
RO_4444	3	136994291	137000886	6596	35	gain
RO_4463	3	137847248	137849287	2040	7	mixed
RO_4489	3	138789172	138795355	6184	98	loss
RO_4495	3	138999333	139005500	6168	61	loss
RO_4496	3	139009836	139014467	4632	3	loss
RO_4507	3	139412302	139413991	1690	32	loss
RO_4513	3	139608147	139609762	1616	3	mixed
RO_4528	3	140026253	140027441	1189	60	loss
RO_4534	3	140198059	140199138	1080	18	mixed
RO_4565	3	141193329	141194519	1191	25	loss
RO_4592	3	142113534	142114641	1108	30	mixed
RO_4613	3	142946582	142950608	4027	5	loss
RO_4627	3	143662734	143664530	1797	8	mixed
RO_4634	3	143924541	143926861	2321	9	loss
RO_4642	3	144280599	144282921	2323	6	loss
RO_4649	3	144460133	144467068	6936	16	loss
RO_4651	3	144706202	144712891	6690	79	loss
RO_4660	3	145066205	145068188	1984	2	loss
RO_4689	3	146244887	146246651	1765	12	mixed
RO_4698	3	146558504	146559529	1026	23	loss
RO_4731	3	147928905	147930696	1792	68	loss
RO_4740	3	148332174	148334986	2813	21	loss
RO_4741	3	148356455	148358670	2216	2	mixed
RO_4750	3	149202599	149205693	3095	8	loss
RO_4754	3	149463386	149465320	1935	15	mixed
RO_4767	3	149916283	149918547	2265	39	loss
RO_4771	3	150205482	150208617	3136	2	loss
RO_4775	3	150477221	150480491	3271	14	loss
RO_4785	3	151041014	151048470	7457	86	loss
RO_4791	3	151365042	151366195	1154	92	loss
RO_4792	3	151385019	151388139	3121	3	loss
RO_4818	3	152546436	152548439	2004	73	loss
RO_4828	3	153129881	153131920	2040	31	loss
RO_4839	3	153522168	153525155	2988	12	loss
RO_4840	3	153671248	153675409	4162	2	loss
RO_4842	3	153728774	153730570	1797	8	loss
RO_4845	3	153819313	153821138	1826	41	mixed
RO_4855	3	154376547	154377593	1047	6	loss
RO_4880	3	155162927	155165285	2359	5	gain
RO_4882	3	155187961	155191503	3543	13	mixed
RO_4887	3	155482142	155488320	6179	90	loss
RO_4894	3	155803321	155804384	1064	37	loss
RO_4895	3	155857062	155859921	2860	4	loss
RO_4916	3	157002840	157004901	2062	79	loss
RO_4917	3	157060046	157061470	1425	2	mixed
RO_4942	3	157954820	157961033	6214	46	loss
RO_4943	3	157971231	157972761	1531	89	mixed
RO_4974	3	159503240	159505686	2447	15	loss
RO_4980	3	159618469	159619893	1425	9	loss
RO_4987	3	159910997	159913479	2483	18	gain
RO_5015	3	161337882	161340691	2810	62	mixed
RO_5025	3	161752989	161754667	1679	4	loss
RO_5047	3	162508780	162509788	1009	15	gain
RO_5049	3	162688829	162695053	6225	49	loss
RO_5056	3	162885985	162891135	5151	83	loss
RO_5070	3	163706325	163707847	1523	9	mixed
RO_5082	3	164271690	164275294	3605	45	loss
RO_5083	3	164306543	164308748	2206	6	loss
RO_5091	3	164519793	164522040	2248	17	loss
RO_5099	3	165223302	165224559	1258	45	loss
RO_5112	3	166199427	166202296	2870	6	mixed
RO_5115	3	166296189	166297641	1453	2	loss
RO_5116	3	166427686	166428740	1055	5	loss
RO_5121	3	166716562	166718736	2175	31	loss
RO_5127	3	167033760	167034805	1046	57	loss
RO_5129	3	167180662	167181783	1122	5	loss
RO_5132	3	167336963	167340678	3716	3	mixed
RO_5152	3	168619619	168620771	1153	7	loss
RO_5181	3	170189820	170195980	6161	98	loss
RO_5192	3	170779390	170782521	3132	11	loss
RO_5194	3	170819861	170822493	2633	14	loss
RO_5202	3	171315877	171316896	1020	7	loss
RO_5204	3	171402776	171408958	6183	79	loss
RO_5214	3	171823331	171825533	2203	21	loss
RO_5224	3	172428822	172431695	2874	49	loss
RO_5238	3	173010167	173012703	2537	10	mixed
RO_5244	3	173369452	173375621	6170	78	loss
RO_5251	3	173632530	173639300	6771	89	loss
RO_5253	3	173655200	173656750	1551	74	gain
RO_5256	3	173769323	173771111	1789	31	mixed
RO_5258	3	173894371	173895902	1532	8	loss
RO_5265	3	174269838	174271262	1425	20	loss
RO_5268	3	174325302	174327194	1893	10	mixed
RO_5275	3	174514696	174520884	6189	81	loss
RO_5277	3	174611562	174612624	1063	6	loss
RO_5280	3	174808649	174816438	7790	8	mixed
RO_5281	3	174915606	174917391	1786	71	loss
RO_5283	3	174997883	175006172	8290	7	gain
RO_5306	3	176566844	176573015	6172	17	loss
RO_5310	3	176735190	176736263	1074	8	loss
RO_5313	3	177000072	177001690	1619	7	loss
RO_5319	3	177343865	177350054	6190	66	loss
RO_5322	3	177381011	177387322	6312	77	loss
RO_5324	3	177670053	177671091	1039	8	loss
RO_5326	3	177756842	177758208	1367	68	mixed
RO_5328	3	177785954	177792758	6805	75	loss
RO_5330	3	177798141	177801573	3433	5	loss
RO_5338	3	178104333	178120302	15970	22	gain
RO_5340	3	178239865	178241219	1355	7	loss
RO_5358	3	178893295	178899492	6198	58	loss
RO_5378	3	179601265	179602930	1666	17	loss
RO_5382	3	179661070	179664766	3697	15	loss
RO_5383	3	179675948	179677911	1964	54	mixed
RO_5387	3	179901242	179903149	1908	22	loss
RO_5398	3	180787174	180793362	6189	75	loss
RO_5417	3	181674291	181675883	1593	2	mixed
RO_5429	3	182196139	182197925	1787	9	gain
RO_5432	3	182293731	182296571	2841	2	gain
RO_5437	3	182768346	182769625	1280	84	loss
RO_5442	3	182994564	182997140	2577	55	loss
RO_5443	3	183004403	183005573	1171	5	mixed
RO_5445	3	183029214	183030270	1057	2	gain
RO_5447	3	183086234	183087534	1301	85	loss
RO_5450	3	183311112	183316014	4903	5	loss
RO_5467	3	184465346	184472886	7541	3	gain
RO_5479	3	185161027	185212822	51796	2	gain
RO_5480	3	185206746	185209038	2293	2	loss
RO_5482	3	185341392	185344019	2628	5	loss
RO_5492	3	185962503	185965003	2501	3	gain
RO_5501	3	186480718	186483546	2829	3	loss
RO_5505	3	187073553	187077264	3712	7	loss
RO_5535	3	189016549	189018054	1506	12	loss
RO_5538	3	189135096	189137081	1986	2	loss
RO_5540	3	189187384	189197626	10243	4	loss
RO_5560	3	190508489	190510623	2135	10	loss
RO_5569	3	190878088	190885795	7708	3	gain
RO_5657	3	194939051	194940468	1418	3	loss
RO_5667	3	195661063	195662943	1881	2	loss
RO_5687	3	196409234	196412975	3742	2	loss
RO_5722	3	197926008	197935845	9838	3	gain
RO_5725	3	198195736	198251084	55349	55	loss
RO_5731	3	198787960	198791887	3928	3	loss
RO_5735	3	198970809	198972741	1933	3	loss
RO_5736	3	199089999	199092724	2726	18	loss
RO_5741	3	199250970	199252754	1785	3	loss
RO_5744	3	199452620	199454078	1459	4	loss
RO_5749	3	199617112	199623843	6732	65	loss
RO_5762	3	200461224	200463521	2298	2	loss
RO_5795	3	203183447	203206500	23054	3	loss
RO_5837	3	205486880	205490162	3283	16	loss
RO_5898	3	209382431	209383991	1561	7	mixed
RO_5931	3	211091996	211098183	6188	22	loss
RO_5934	3	211203739	211209756	6018	67	loss
RO_5965	3	213097363	213098489	1127	15	loss
RO_5978	3	213962598	213963660	1063	41	loss
RO_5993	3	214997851	215004029	6179	8	loss
RO_5996	3	215119790	215144129	24340	3	gain
RO_5997	3	215144155	215151613	7459	38	loss
RO_5998	3	215250224	215265237	15014	23	loss
RO_5999	3	215287013	215297176	10164	20	loss
RO_6001	3	215466188	215472200	6013	7	loss
RO_6002	3	215480311	215482572	2262	16	loss
RO_6005	3	215614530	215615676	1147	26	loss
RO_6006	3	215619680	215620804	1125	25	loss
RO_6007	3	215688701	215689957	1257	55	loss
RO_6008	3	215744702	215746786	2085	11	loss
RO_6018	3	216280335	216282086	1752	16	gain
RO_6020	3	216509973	216516167	6195	18	loss
RO_6022	3	216586762	216592951	6190	43	loss
RO_6024	3	216751296	216757461	6166	27	loss
RO_6025	3	216852704	216858885	6182	81	loss
RO_6039	3	217875531	217888592	13062	4	loss
RO_6043	3	218130777	218132764	1988	2	loss
RO_6044	3	218142763	218149877	7115	2	loss
RO_6046	3	218199510	218203145	3636	10	mixed
RO_6048	3	218446894	218447967	1074	22	gain
RO_6052	3	218987023	218988959	1937	31	mixed
RO_6057	3	219275510	219277880	2371	5	loss
RO_6061	3	219419616	219430413	10798	94	loss
RO_6084	3	220706783	220708230	1448	8	mixed
RO_6085	3	220724118	220725899	1782	55	mixed
RO_6091	3	221087249	221088335	1087	2	loss
RO_6099	3	221893700	221895128	1429	95	loss
RO_6108	3	222522221	222523542	1322	3	loss
RO_6117	3	223552143	223558350	6208	74	loss
RO_6118	3	223629413	223633305	3893	9	mixed
RO_6124	3	224196572	224198067	1496	2	loss
RO_6125	3	224309476	224310591	1116	2	gain
RO_6138	3	225331551	225337755	6205	44	loss
RO_6142	3	225466057	225467342	1286	35	loss
RO_6147	3	226426652	226427979	1328	7	loss
RO_6149	3	226651230	226653034	1805	60	loss
RO_6153	3	227275090	227277222	2133	46	gain
RO_6156	3	227714560	227716983	2424	18	gain
RO_6187	3	230361491	230362640	1150	10	loss
RO_6193	3	230755651	230757209	1559	2	loss
RO_6204	3	231461333	231462403	1071	6	loss
RO_6207	3	231739852	231740855	1004	37	loss
RO_6216	3	233149533	233151455	1923	13	mixed
RO_6221	3	233606326	233614032	7707	98	loss
RO_6229	3	234709260	234711166	1907	8	gain
RO_3	4	157390	164464	7075	54	loss
RO_40	4	1263362	1264609	1248	36	mixed
RO_41	4	1295410	1296968	1559	10	loss
RO_43	4	1400476	1402729	2254	2	loss
RO_81	4	2410018	2411530	1513	21	loss
RO_124	4	3559990	3561332	1343	3	gain
RO_136	4	3919430	3925621	6192	91	loss
RO_138	4	3991010	3992041	1032	7	loss
RO_146	4	4158831	4160484	1654	6	loss
RO_153	4	4362535	4363726	1192	60	loss
RO_169	4	5036667	5039121	2455	91	loss
RO_178	4	5251839	5256202	4364	4	loss
RO_191	4	5547169	5550147	2979	79	loss
RO_218	4	6056882	6058186	1305	46	loss
RO_220	4	6104240	6105360	1121	26	loss
RO_233	4	6351616	6353971	2356	3	loss
RO_239	4	6458866	6460053	1188	2	loss
RO_275	4	7576972	7579046	2075	3	loss
RO_279	4	7723324	7730098	6775	20	loss
RO_280	4	7774742	7776011	1270	3	gain
RO_286	4	7923322	7925294	1973	50	loss
RO_290	4	8026447	8028174	1728	11	loss
RO_298	4	8177724	8183927	6204	32	loss
RO_304	4	8309909	8311568	1660	10	mixed
RO_305	4	8321713	8323183	1471	2	loss
RO_313	4	8437557	8438845	1289	23	loss
RO_315	4	8488686	8489725	1040	5	loss
RO_327	4	8809867	8810877	1011	13	loss
RO_384	4	10265959	10272180	6222	87	loss
RO_385	4	10351506	10352838	1333	78	loss
RO_416	4	11268363	11270743	2381	53	loss
RO_467	4	12244849	12251065	6217	17	loss
RO_521	4	13795152	13797470	2319	5	loss
RO_544	4	14104862	14106018	1157	6	loss
RO_557	4	14397751	14398992	1242	40	gain
RO_572	4	14636624	14638137	1514	12	loss
RO_574	4	14727595	14728826	1232	56	loss
RO_626	4	16210960	16217177	6218	95	loss
RO_632	4	16276939	16280615	3677	89	loss
RO_640	4	16607708	16609156	1449	2	mixed
RO_649	4	16751954	16758180	6227	90	loss
RO_671	4	17193522	17194598	1077	60	loss
RO_717	4	18364159	18371073	6915	51	loss
RO_721	4	18473073	18480393	7321	87	loss
RO_724	4	18618387	18619850	1464	82	loss
RO_759	4	19576828	19579217	2390	9	mixed
RO_762	4	19623193	19625525	2333	24	gain
RO_790	4	20307739	20316692	8954	78	loss
RO_800	4	20523709	20525319	1611	2	loss
RO_813	4	20719641	20721014	1374	5	gain
RO_854	4	21473462	21474724	1263	3	loss
RO_855	4	21475244	21476290	1047	23	loss
RO_857	4	21479827	21481344	1518	23	mixed
RO_898	4	22590933	22592310	1378	11	loss
RO_900	4	22620300	22623320	3021	2	loss
RO_976	4	24486930	24494872	7943	10	loss
RO_977	4	24495466	24496708	1243	9	mixed
RO_999	4	24786459	24788143	1685	40	loss
RO_1044	4	25679456	25682501	3046	10	gain
RO_1051	4	25742165	25745635	3471	47	loss
RO_1061	4	25954103	25956085	1983	3	loss
RO_1082	4	26337056	26339326	2271	9	loss
RO_1084	4	26380382	26382855	2474	6	loss
RO_1090	4	26633212	26639372	6161	75	loss
RO_1114	4	27469952	27472887	2936	14	loss
RO_1161	4	28805315	28806321	1007	17	loss
RO_1164	4	28997994	29000435	2442	14	mixed
RO_1168	4	29172784	29174127	1344	2	loss
RO_1220	4	30681624	30683618	1995	7	loss
RO_1248	4	31496155	31497324	1170	14	loss
RO_1260	4	31715258	31719227	3970	19	loss
RO_1261	4	31749169	31750410	1242	78	loss
RO_1279	4	32032329	32036855	4527	26	loss
RO_1290	4	32309883	32312349	2467	12	mixed
RO_1291	4	32322722	32324304	1583	90	loss
RO_1312	4	32931813	32934055	2243	28	gain
RO_1330	4	33471485	33472767	1283	2	loss
RO_1343	4	33690634	33691838	1205	17	loss
RO_1373	4	34450474	34453192	2719	20	loss
RO_1383	4	34935523	34936864	1342	4	loss
RO_1402	4	35278620	35284811	6192	80	loss
RO_1404	4	35306391	35307807	1417	3	loss
RO_1406	4	35333398	35334400	1003	3	loss
RO_1410	4	35388622	35394811	6190	92	loss
RO_1412	4	35424664	35425882	1219	2	loss
RO_1420	4	35622894	35623963	1070	2	gain
RO_1444	4	36518365	36520593	2229	60	loss
RO_1497	4	38018742	38024925	6184	87	loss
RO_1542	4	39047384	39051853	4470	41	gain
RO_1545	4	39103832	39115903	12072	2	loss
RO_1560	4	39608867	39610202	1336	3	mixed
RO_1565	4	39911831	39913875	2045	6	loss
RO_1624	4	41613673	41614939	1267	4	gain
RO_1627	4	41784886	41790635	5750	52	loss
RO_1652	4	42277586	42279514	1929	91	loss
RO_1656	4	42407756	42413564	5809	64	loss
RO_1747	4	44725816	44733413	7598	17	loss
RO_1784	4	45620344	45622359	2016	5	loss
RO_1814	4	46634328	46636360	2033	26	loss
RO_1817	4	46663360	46664732	1373	96	loss
RO_1821	4	46829141	46830660	1520	77	loss
RO_1829	4	47074514	47075896	1383	10	mixed
RO_1900	4	49088713	49092136	3424	45	loss
RO_1958	4	51128076	51132491	4416	47	loss
RO_1966	4	51452301	51454164	1864	2	loss
RO_1974	4	51850816	51853127	2312	2	loss
RO_2066	4	55292536	55295567	3032	18	loss
RO_2138	4	57039449	57041226	1778	8	loss
RO_2173	4	57905407	57913909	8503	15	gain
RO_2175	4	57907536	57913731	6196	15	loss
RO_2177	4	57937347	57940489	3143	11	mixed
RO_2184	4	58243764	58245533	1770	26	mixed
RO_2197	4	58650044	58656301	6258	69	loss
RO_2216	4	59269602	59271328	1727	11	loss
RO_2232	4	59822793	59824665	1873	66	loss
RO_2266	4	60672221	60673908	1688	13	loss
RO_2280	4	61082788	61084664	1877	12	loss
RO_2288	4	61387698	61389080	1383	59	gain
RO_2289	4	61422023	61423054	1032	86	loss
RO_2296	4	61670331	61671497	1167	7	loss
RO_2298	4	61721268	61724340	3073	10	loss
RO_2303	4	62219171	62220596	1426	3	mixed
RO_2311	4	62362181	62363334	1154	25	loss
RO_2321	4	62632327	62633825	1499	65	loss
RO_2333	4	62974134	62978219	4086	2	loss
RO_2362	4	63788463	63791292	2830	9	loss
RO_2375	4	63964756	63968045	3290	2	loss
RO_2390	4	64522807	64523931	1125	44	gain
RO_2444	4	66734872	66736321	1450	4	gain
RO_2476	4	67960256	67966034	5779	2	loss
RO_2496	4	68983304	68987101	3798	9	loss
RO_2498	4	69060512	69061798	1287	58	mixed
RO_2518	4	69899710	69906735	7026	97	loss
RO_2549	4	71122873	71125387	2515	52	loss
RO_2558	4	71337069	71339871	2803	51	loss
RO_2574	4	71893585	71921311	27727	3	gain
RO_2584	4	72238478	72240839	2362	14	loss
RO_2592	4	72469562	72476151	6590	18	loss
RO_2664	4	74615995	74622767	6773	87	loss
RO_2675	4	75066152	75069232	3081	57	loss
RO_2679	4	75222970	75229168	6199	33	loss
RO_2692	4	75464643	75468109	3467	5	mixed
RO_2703	4	75992343	75995555	3213	4	loss
RO_2761	4	77965398	77966522	1125	4	loss
RO_2769	4	78133843	78138276	4434	21	loss
RO_2784	4	78662966	78669163	6198	75	loss
RO_2798	4	79262073	79268275	6203	90	loss
RO_2820	4	79917232	79923419	6188	94	loss
RO_2839	4	80838280	80845006	6727	19	loss
RO_2852	4	81331873	81333452	1580	25	mixed
RO_2863	4	81633551	81639778	6228	69	loss
RO_2869	4	81767050	81773940	6891	65	loss
RO_2890	4	82553199	82556674	3476	87	loss
RO_2908	4	83618826	83619835	1010	22	gain
RO_2941	4	84598625	84604862	6238	52	loss
RO_2943	4	84613279	84614559	1281	43	loss
RO_2946	4	84691939	84698165	6227	66	loss
RO_2957	4	85237813	85250174	12362	8	loss
RO_2963	4	85548013	85550337	2325	5	loss
RO_3060	4	88987898	88991776	3879	6	loss
RO_3104	4	90609350	90616779	7430	3	gain
RO_3170	4	92800080	92802669	2590	3	loss
RO_3172	4	92825802	92827669	1868	2	loss
RO_3222	4	94312242	94392145	79904	2	loss
RO_3227	4	94397868	94439721	41854	2	loss
RO_3259	4	95565768	95591211	25444	4	loss
RO_3296	4	96744201	96746666	2466	18	loss
RO_3356	4	98528457	98560844	32388	5	loss
RO_3361	4	98772713	98774216	1504	2	gain
RO_3400	4	99737647	99742335	4689	33	loss
RO_3453	4	101882161	101938707	56547	16	gain
RO_3455	4	101907830	101915627	7798	16	loss
RO_3508	4	104113006	104114752	1747	33	loss
RO_3545	4	105615357	105616931	1575	16	loss
RO_3561	4	106296217	106303266	7050	11	loss
RO_3587	4	107156847	107160221	3375	5	loss
RO_3634	4	108421629	108427935	6307	4	gain
RO_3662	4	109279298	109284219	4922	3	gain
RO_3664	4	109308767	109311603	2837	4	loss
RO_3665	4	109310022	109313512	3491	4	loss
RO_3678	4	109826032	109830940	4909	2	gain
RO_3711	4	110721344	110722828	1485	7	loss
RO_3712	4	110723079	110728712	5634	5	gain
RO_3715	4	110771424	110773549	2126	2	gain
RO_3716	4	110836201	110850390	14190	6	gain
RO_3719	4	110893515	110896295	2781	12	loss
RO_3720	4	110896184	110899122	2939	12	loss
RO_3736	4	111202365	111207972	5608	2	gain
RO_3741	4	111329700	111333975	4276	4	loss
RO_3743	4	111377260	111382816	5557	4	loss
RO_3744	4	111388251	111391341	3091	5	loss
RO_3773	4	112553662	112594629	40968	20	loss
RO_3774	4	112596567	112599244	2678	12	loss
RO_3788	4	113115562	113120387	4826	4	loss
RO_3817	4	113842219	113845326	3108	7	mixed
RO_3843	4	114859303	114874743	15441	4	gain
RO_3871	4	116270621	116504763	234143	2	gain
RO_3875	4	116406023	116408470	2448	2	loss
RO_3876	4	116581457	116583604	2148	10	loss
RO_3880	4	116634454	116642072	7619	13	loss
RO_3889	4	116794616	116796542	1927	12	loss
RO_3924	4	118200596	118206826	6231	33	loss
RO_3925	4	118231475	118232815	1341	15	loss
RO_4012	4	121019630	121023475	3846	4	loss
RO_4014	4	121052753	121056597	3845	24	loss
RO_4034	4	122128166	122140195	12030	36	gain
RO_4051	4	122790339	122804200	13862	3	gain
RO_4130	4	125751745	125752990	1246	16	loss
RO_4136	4	125890852	125897046	6195	66	loss
RO_4199	4	128302254	128308475	6222	96	loss
RO_4214	4	128704343	128706417	2075	18	loss
RO_4234	4	129346083	129347192	1110	12	loss
RO_4235	4	129416780	129424437	7658	2	loss
RO_4252	4	129781944	129785663	3720	32	loss
RO_4255	4	129959803	129966028	6226	28	loss
RO_4265	4	130203328	130204380	1053	13	loss
RO_4266	4	130212975	130219155	6181	20	loss
RO_4272	4	130523760	130529976	6217	73	loss
RO_4283	4	130824275	130830484	6210	29	loss
RO_4289	4	130895995	130898193	2199	12	mixed
RO_4299	4	131383819	131390506	6688	8	loss
RO_4300	4	131390443	131405841	15399	8	gain
RO_4309	4	131710257	131711741	1485	6	mixed
RO_4325	4	132486113	132487276	1164	96	loss
RO_4326	4	132519736	132521378	1643	17	loss
RO_4329	4	132650893	132656417	5525	89	loss
RO_4364	4	134092003	134096310	4308	2	loss
RO_4373	4	134428265	134429277	1013	54	loss
RO_4386	4	134745542	134752289	6748	61	loss
RO_4393	4	135244362	135245906	1545	22	loss
RO_4398	4	135405892	135411752	5861	66	mixed
RO_4404	4	135636802	135639082	2281	8	loss
RO_4405	4	135642775	135649899	7125	21	loss
RO_4407	4	135741155	135742515	1361	36	loss
RO_4437	4	136733796	136736174	2379	5	loss
RO_4450	4	137368363	137369528	1166	4	loss
RO_4478	4	138300701	138302457	1757	7	loss
RO_4482	4	138364814	138372603	7790	8	loss
RO_4493	4	138964396	138971233	6838	13	loss
RO_4503	4	139208719	139274424	65706	5	loss
RO_4510	4	139474847	139477590	2744	33	loss
RO_4518	4	139683314	139696213	12900	32	loss
RO_4521	4	139785650	139792432	6783	27	loss
RO_4542	4	140357261	140359156	1896	61	loss
RO_4557	4	140890238	140891757	1520	25	loss
RO_4566	4	141240970	141241989	1020	70	gain
RO_4584	4	141791357	141792941	1585	77	loss
RO_4637	4	144050043	144051052	1010	10	gain
RO_4641	4	144194385	144200595	6211	21	loss
RO_4643	4	144333172	144334888	1717	6	loss
RO_4654	4	144797231	144798673	1443	92	loss
RO_4657	4	144859034	144860328	1295	9	loss
RO_4665	4	145181589	145183771	2183	10	loss
RO_4666	4	145217859	145220063	2205	4	loss
RO_4672	4	145451814	145453878	2065	89	mixed
RO_4701	4	146741883	146745109	3227	2	gain
RO_4728	4	147757643	147758946	1304	7	loss
RO_4737	4	148275549	148281745	6197	90	loss
RO_4739	4	148331242	148332594	1353	19	mixed
RO_4745	4	148832774	148836059	3286	2	gain
RO_4747	4	148871252	148874865	3614	4	loss
RO_4764	4	149871545	149911622	40078	5	loss
RO_4781	4	150882986	150908646	25661	2	gain
RO_4790	4	151344302	151350483	6182	58	loss
RO_4821	4	152921054	152937514	16461	12	loss
RO_4822	4	152939151	152943075	3925	12	loss
RO_4837	4	153445486	153447208	1723	4	loss
RO_4847	4	153913371	153920289	6919	58	loss
RO_4849	4	154136944	154138299	1356	2	loss
RO_4859	4	154500462	154502890	2429	54	mixed
RO_4872	4	154982332	154983563	1232	8	mixed
RO_4874	4	155041203	155047934	6732	58	loss
RO_4903	4	156373194	156379391	6198	95	loss
RO_4907	4	156540210	156541844	1635	4	loss
RO_4908	4	156599150	156600491	1342	4	gain
RO_4911	4	156852572	156854674	2103	96	loss
RO_4915	4	156995059	156998768	3710	9	loss
RO_4918	4	157083083	157084846	1764	56	loss
RO_4920	4	157117804	157124010	6207	94	loss
RO_4931	4	157672392	157681351	8960	56	loss
RO_4932	4	157711982	157714137	2156	32	loss
RO_4934	4	157747203	157753937	6735	89	loss
RO_4950	4	158208500	158210360	1861	57	mixed
RO_4955	4	158556949	158558163	1215	4	gain
[truncated: 3,381 more rows]
