# Supplementary material for: Genome-wide detection of copy number variation in American mink using whole-genome sequencing
Source: BMC Genomics. 2022 Sep 13;23:649. doi: 10.1186/s12864-022-08874-1 (PMC9468235; doi:10.1186/s12864-022-08874-1)
Supplement: Supplementary file 1 — Additional file 1: Table S1. List of CNVs identified on 100 American mink genomes. Table S2. Detail information of the detected CNVR. Table S3. List of genes completely/partially overlapped with CNVR in American mink. Table S4. Functional enrichment of gene ontology analysis of genes covered by CNVR. Table S5. Functional enrichment of KEGG pathway analysis of genes covered by CNVR. [file 12864_2022_8874_MOESM1_ESM.zip › 220429_Table S3.xlsx]

## Sheet: Sheet5
Table S3. List of genes completely/partially overlapped with CNVR in American mink.
Chromosome	Start (CNVR)	End (CNVR)	Gene Start (bp)	Gene End (bp)	Gene Name
1	290394311	290397173	290275207	290561424	ADAMTS12
1	313368877	313373940	313341849	313518666	ADAMTS16
1	311384204	311388327	311236659	311642750	ADCY2
1	311451596	311453035	311236659	311642750	ADCY2
1	56194877	56201048	56144473	56315277	ADGB
1	110446873	110448024	110324233	111055349	ADGRB3
1	110838572	110841147	110324233	111055349	ADGRB3
1	111005685	111007209	110324233	111055349	ADGRB3
1	23655587	23657994	23586991	23813108	AFG1L
1	7156956	7158480	7119062	7238247	AGPAT4
1	59439002	59445200	59225149	59495969	AIG1
1	15358072	15360243	15307014	15407834	AKAP12
1	305313898	305318388	305236244	305364842	ANKH
1	41034014	41035246	40879024	41070396	ANKRD6
1	212895918	212898234	212793118	213149500	AP3B1
1	216941173	216943380	216670597	216989924	ARHGEF28
1	275708030	275709928	275659913	275713189	ARHGEF37
1	15207892	15209382	15206883	15219442	ARMT1
1	212309696	212311193	212235659	212406955	ARSB
1	170783729	170785065	170779101	170791740	ATG12
1	139192579	139195263	138887154	139204365	ATXN1
1	112446018	112452230	112428028	112508805	B3GAT2
1	250212710	250216556	250061242	250232663	CCDC192
1	301648959	301655804	301412422	301751586	CDH18
1	292447759	292449228	292335290	292460524	CDH6
1	295887258	295890312	295794657	295928949	CDH9
1	143053201	143056424	142638537	143271684	CDKAL1
1	81455406	81461593	81404474	81594095	CEP85L
1	42823392	42825797	42787791	42844995	CFAP206
1	77631931	77636293	77567347	77650732	CLVS2
1	116190071	116193118	116171837	116291029	COL12A1
1	111531696	111533602	111529181	111854416	COL19A1
1	111669142	111670520	111529181	111854416	COL19A1
1	308131780	308133040	307659553	308565703	CTNND2
1	308494080	308496333	307659553	308565703	CTNND2
1	239109084	239111098	239070010	239130059	CYSTM1
1	86671816	86678576	86651834	86778731	DAAM2
1	145894191	145895247	145802181	145953241	DCDC2
1	226790109	226791231	226716788	226798884	DEPDC1B
1	306154609	306156285	306059594	306228485	DNAH5
1	257656546	257662744	257395740	257819909	DOCK2
1	292273558	292276647	292162265	292281626	DROSHA
1	102687059	102688098	102308800	102780046	DST
1	123320511	123322761	123247042	123334008	DUSP22
1	73625896	73627513	73589289	73660657	ECHDC1
1	207656595	207658279	207623522	208033690	EDIL3
1	207755128	207758339	207623522	208033690	EDIL3
1	207968363	207970099	207623522	208033690	EDIL3
1	207974855	207976110	207623522	208033690	EDIL3
1	57183531	57184586	57146148	57251909	EPM2A
1	123596925	123601232	123472746	123768727	EXOC2
1	106528620	106534809	105941472	107593901	EYS
1	106782640	106784465	105941472	107593901	EYS
1	106974279	106976647	105941472	107593901	EYS
1	107149038	107150654	105941472	107593901	EYS
1	107172431	107173449	105941472	107593901	EYS
1	107238341	107241598	105941472	107593901	EYS
1	107292117	107294395	105941472	107593901	EYS
1	107304440	107306238	105941472	107593901	EYS
1	107508823	107515012	105941472	107593901	EYS
1	8812494	8813826	8792900	8842595	EZR
1	81075017	81077363	81032832	81148171	FAM184A
1	304729206	304731864	304390386	304759861	FBXL7
1	185971545	185972819	185679092	186215715	FER
1	186175484	186183200	185679092	186215715	FER
1	83934475	83935551	83919962	83942341	FGD2
1	23499804	23500850	23427861	23550840	FOXO3
1	88301469	88303033	88254102	88305260	FOXP4
1	17116740	17117921	17105954	17208112	FRK
1	17119097	17120410	17105954	17208112	FRK
1	17147977	17151355	17105954	17208112	FRK
1	245116900	245117973	245039682	245337050	FSTL4
1	20840874	20842075	20658443	20867352	FYN
1	283454918	283457158	283294690	283553182	GHR
1	273775764	273777593	273751150	273832695	GLRA1
1	125416587	125421654	125006399	125640294	GMDS
1	34187568	34188988	34179211	34233404	GPR63
1	181673995	181675808	181584984	181696855	GRAMD2B
1	29294552	29295609	29282782	29924452	GRIK2
1	29651964	29653611	29282782	29924452	GRIK2
1	29875588	29877664	29282782	29924452	GRIK2
1	56618194	56624515	56488994	56916504	GRM1
1	56693168	56694785	56488994	56916504	GRM1
1	56767980	56773262	56488994	56916504	GRM1
1	56839096	56845287	56488994	56916504	GRM1
1	118543646	118545166	118498307	118615414	GRM4
1	26872202	26873596	26827962	26947200	HACE1
1	26935730	26936929	26827962	26947200	HACE1
1	208279644	208282188	208228639	208307180	HAPLN1
1	281286449	281289039	281089800	281495381	HCN1
1	63497637	63499528	63497483	63505489	HEBP2
1	101355316	101357345	101268723	101475722	HMGCLL1
1	101385428	101386718	101268723	101475722	HMGCLL1
1	263602018	263605124	263599795	263638814	HMMR
1	276562387	276563736	276471535	276648072	HTR4
1	12902487	12903768	12730975	12909273	IPCEF1
1	278773872	278775362	278610201	278776537	ITGA1
1	235399666	235408627	235235878	235515756	KCTD16
1	104440232	104446835	104264408	104839303	KHDRBS2
1	33935348	33940874	33852278	34049106	KLHL32
1	71711386	71713228	71398240	71889493	LAMA2
1	71779869	71781488	71398240	71889493	LAMA2
1	20427639	20428899	20299688	20446924	LAMA4
1	288785710	288787828	288773280	288816700	LMBRD2
1	207234116	207235732	207161442	207342278	LOC122889172
1	238513676	238516582	238424050	238537724	LOC122890444
1	238513676	238516582	238454222	238545873	LOC122890468
1	242921648	242926167	242913942	242973394	LOC122891419
1	243345484	243348358	243330580	243404781	LOC122891471
1	267238578	267241036	267236287	267277638	LOC122892483
1	288906761	288908393	288897450	288924477	LOC122894230
1	284933226	284953792	284932939	285044522	LOC122894848
1	297780652	297782505	297610641	297786529	LOC122895787
1	303393004	303395091	303382479	303433733	LOC122895859
1	69050070	69052469	69042422	69062224	LOC122899189
1	83180129	83186461	83174426	83198668	LOC122899378
1	98827270	98831260	98819128	98832385	LOC122899711
1	120844564	120849469	120837382	120856983	LOC122899888
1	120851046	120853743	120837382	120856983	LOC122899888
1	120844564	120849469	120773256	120865303	LOC122899895
1	120851046	120853743	120773256	120865303	LOC122899895
1	74636477	74639134	74621469	74703568	LOC122900126
1	79715842	79717031	79610439	79751829	LOC122900539
1	187741554	187749776	187704684	187749981	LOC122900931
1	189737881	189739089	189728130	189797361	LOC122900947
1	287017032	287018170	286926346	287025436	LOC122902243
1	16619761	16621954	16614271	16629445	LOC122902644
1	40208948	40210389	40195413	40269381	LOC122904537
1	120353328	120354330	120335620	120366062	LOC122904894
1	55899595	55905815	55844781	56095306	LOC122905646
1	56074104	56076345	55844781	56095306	LOC122905646
1	67592007	67599608	67591786	67641591	LOC122906506
1	98798836	98800067	98791868	98809761	LOC122909124
1	99025945	99028906	99025748	99047900	LOC122909177
1	119789333	119795520	119684254	119807058	LOC122911212
1	121255912	121262115	121252130	121275631	LOC122911268
1	159844384	159845516	159829673	159850188	LOC122913352
1	172742914	172745800	172728678	172866303	LOC122916212
1	177792137	177795805	177785943	177818389	LOC122916384
1	177951079	177952101	177935887	178172137	LOC122916393
1	205742049	205743166	205741013	205743369	LOC122917769
1	189875669	189879528	189835916	189953858	LOC122918027
1	219845558	219848347	219484033	220027089	LOC122918935
1	166634798	166637300	166624747	166675011	MAPK9
1	221474112	221476946	221160551	221713869	MAST4
1	142348133	142350097	142242024	142352662	MBOAT1
1	40714532	40717119	40702514	40869802	MDN1
1	46090640	46091842	46072675	46257147	ME1
1	46213946	46215233	46072675	46257147	ME1
1	33750352	33764098	33722502	33848975	MMS22L
1	145996376	146002576	145984384	146030535	MRS2
1	277937743	277941022	277906779	278023266	NDUFS4
1	134283387	134289585	134255448	134311114	NEDD9
1	268799533	268802010	268794530	268807677	NIPAL4
1	288054188	288060701	287914555	288119240	NIPBL
1	76394719	76398235	75914369	76914219	NKAIN2
1	155699318	155701376	155693495	155759789	NLRP3
1	240871827	240874026	240867474	240889529	NME5
1	291223475	291226159	291189067	291261243	NPR3
1	236323205	236329388	236244169	236366256	NR3C1
1	16962798	16965775	16925916	17067447	NT5DC1
1	5401870	5402930	5256246	5763465	PACRG
1	5659620	5660710	5256246	5763465	PACRG
1	280514474	280516166	280401200	280577000	PARP8
1	275421549	275423700	275410757	275468448	PDE6A
1	65619261	65622849	65467766	65787175	PDE7B
1	58833128	58836429	58771696	58891861	PHACTR2
1	231476274	231479896	231390076	231483472	PLPP1
1	16234096	16236214	16205822	16284321	PPP1R14C
1	232855854	232862169	232846862	233300372	PPP2R2B
1	233202604	233205489	232846862	233300372	PPP2R2B
1	6153375	6156966	5763646	7073713	PRKN
1	6272860	6274922	5763646	7073713	PRKN
1	6454235	6455594	5763646	7073713	PRKN
1	6730463	6731789	5763646	7073713	PRKN
1	250439197	250446296	250405641	250454995	PRRC1
1	94084406	94086686	94047591	94230349	PTCHD4
1	72657495	72664858	72407879	72994781	PTPRK
1	103026823	103034687	103018871	103081888	RAB23
1	289978988	290003889	289863696	290004051	RAI14
1	288651473	288653444	288626603	288673073	RANBP3L
1	210391745	210393691	210374066	210624374	RASGRF2
1	92648297	92652017	92538026	92807355	RCAN2
1	303911169	303914046	303814336	303941243	RETREG1
1	196212472	196218672	196197580	196226420	RIOK2
1	308983805	308985388	308978910	308991693	ROPN1L
1	82481852	82484896	82432976	82547145	ROS1
1	2414002	2419531	2330971	2631485	RPS6KA2
1	2483599	2486051	2330971	2631485	RPS6KA2
1	2579148	2580908	2330971	2631485	RPS6KA2
1	24210133	24211223	24192908	24288677	SCML4
1	269869740	269872111	269309132	270321297	SGCD
1	269912544	269918732	269309132	270321297	SGCD
1	269935750	269937183	269309132	270321297	SGCD
1	223299212	223305372	223284543	223309424	SHISAL2B
1	7510602	7513853	7447205	7538850	SLC22A3
1	249132556	249146216	249104186	249171406	SLC27A6
1	258260940	258263575	258175879	258769233	SLIT3
1	116956745	116959743	116943000	117021700	SRPK1
1	291325394	291327094	291322252	291340024	SUB1
1	291327204	291335335	291322252	291340024	SUB1
1	91389421	91394180	91267511	91791648	SUPT3H
1	91476693	91482875	91267511	91791648	SUPT3H
1	91777080	91778501	91267511	91791648	SUPT3H
1	214648990	214650706	214636102	214848221	SV2C
1	14388142	14390137	14128275	14607373	SYNE1
1	14401233	14402604	14128275	14607373	SYNE1
1	84137538	84139955	84127298	84202495	TBC1D22B
1	73072683	73078709	73061570	73231498	THEMIS
1	184466131	184473085	184332642	184622001	TMEM232
1	184525810	184532512	184332642	184622001	TMEM232
1	53227286	53249602	53226754	53263032	TMEM30A
1	53249709	53252143	53226754	53263032	TMEM30A
1	53257914	53260339	53226754	53263032	TMEM30A
1	305621897	305623513	305516179	305742564	TRIO
1	9124663	9126491	9038415	9268915	TULP4
1	46403018	46404508	46398049	46562311	UBE3D
1	54286551	54287835	54093081	54387773	UST
1	90110942	90113450	90097774	90145861	XPO5
1	102941792	102949119	102881613	102986587	ZNF451
2	234435684	234440567	234339720	234668368	ADAM12
2	234616644	234618229	234339720	234668368	ADAM12
2	187927549	187928832	187839747	188394795	ADK
2	187977939	187980352	187839747	188394795	ADK
2	175588323	175590153	175049611	175717608	ANK3
2	58502451	58504046	58433067	58531194	ANKRD13C
2	192621397	192622488	192621179	192664694	ANXA11
2	192622584	192635350	192621179	192664694	ANXA11
2	192635354	192642080	192621179	192664694	ANXA11
2	199594768	199597602	199507520	199675293	ARHGAP22
2	151722282	151723407	151695619	151838157	ARID4B
2	213716072	213717893	213665191	213847925	ARMH3
2	166441610	166448353	166402625	166513001	ASAH2
2	230910520	230911933	230785805	230954708	ATE1
2	230930265	230931529	230785805	230954708	ATE1
2	51684784	51686764	51646928	51728408	ATG4C
2	225172509	225178772	225080348	225891175	ATRNL1
2	225377863	225380669	225080348	225891175	ATRNL1
2	225386805	225388227	225080348	225891175	ATRNL1
2	173767884	173769684	173518997	173791287	BICC1
2	214543269	214546889	214540057	214549614	BORCS7
2	155678263	155679478	155653809	155685418	C2H1orf198
2	49066509	49068588	49023122	49116009	C2H1orf87
2	49091059	49092529	49023122	49116009	C2H1orf87
2	13968640	13970340	13895978	14021944	CAPZB
2	226286504	226290748	226255772	226310956	CCDC172
2	196046068	196052440	196021014	196214691	CCSER2
2	185500525	185503336	185475097	185830183	CDH23
2	185810345	185811793	185475097	185830183	CDH23
2	239759566	239761290	239715242	239778189	CFAP46
2	215859926	215867505	215839847	215958479	CFAP58
2	215881843	215884861	215839847	215958479	CFAP58
2	88397100	88399188	88237660	88438930	COL11A1
2	232541502	232543296	232459607	232583131	CPXM2
2	25562438	25566203	25336058	25935017	CSMD2
2	233521020	233580906	233473183	233626964	CTBP2
2	233581008	233626753	233473183	233626964	CTBP2
2	46463235	46464250	46345908	46937268	DAB1
2	46655311	46657881	46345908	46937268	DAB1
2	9301661	9303427	9274946	9312512	DHRS3
2	154685472	154691662	154637884	154950459	DISC1
2	231454576	231456978	231449216	231517915	DMBT1
2	71991397	71993229	71939604	72007385	DNAI3
2	182390119	182397822	182360589	182401240	DNAJC12
2	54027926	54028976	53988910	54128714	DNAJC6
2	235400901	235402948	235084709	235576383	DOCK1
2	235521764	235523216	235084709	235576383	DOCK1
2	213438180	213443072	213438074	213455704	DPCD
2	213443152	213447798	213438074	213455704	DPCD
2	213448418	213454865	213438074	213455704	DPCD
2	15333585	15339772	15044473	15395293	EIF4G3
2	150908437	150910205	150889948	150963582	ERO1B
2	150951034	150957763	150889948	150963582	ERO1B
2	187045431	187047074	187010429	187090166	FAM149B1
2	233273485	233275280	233178644	233298761	FAM53B
2	48559092	48560961	48422131	48810074	FGGY
2	48561960	48563355	48422131	48810074	FGGY
2	48647515	48648685	48422131	48810074	FGGY
2	48785664	48787157	48422131	48810074	FGGY
2	226146772	226153639	225995317	226211678	GFRA1
2	43378937	43380052	43323462	43540289	GLIS1
2	761777	764060	731730	821646	GNB1
2	197163779	197168835	197095672	197801489	GRID1
2	197175113	197181323	197095672	197801489	GRID1
2	197740689	197741781	197095672	197801489	GRID1
2	197770468	197778154	197095672	197801489	GRID1
2	77926269	77927285	77812449	77934468	HFM1
2	210746014	210747493	210738173	210771519	HPS1
2	210748602	210750014	210738173	210771519	HPS1
2	210928062	210930406	210782102	211482296	HPSE2
2	210971985	210974409	210782102	211482296	HPSE2
2	211130986	211132475	210782102	211482296	HPSE2
2	211355262	211361475	210782102	211482296	HPSE2
2	206108429	206111164	206021095	206135766	IDE
2	66225900	66227955	66221333	66243560	IFI44L
2	17786135	17787591	17778315	17806992	IFNLR1
2	53680686	53682643	53609774	53735166	JAK1
2	178270000	178271476	177982242	178298215	JMJD1C
2	96350729	96352158	96320681	96526074	KCND3
2	190546858	190548274	190241928	190971986	KCNMA1
2	164733763	164734795	164722456	164809711	LIPK
2	199142777	199148970	199138112	199158056	LOC122898944
2	207961118	207963427	207950263	207979505	LOC122898983
2	179214976	179216336	179196848	179218938	LOC122899249
2	199187765	199193944	199184443	199252430	LOC122899265
2	202859347	202864221	202856248	202882416	LOC122899272
2	231576105	231577592	231576004	231685500	LOC122899300
2	21348249	21354122	21347522	21370674	LOC122899656
2	21354884	21356744	21347522	21370674	LOC122899656
2	21356878	21358102	21347522	21370674	LOC122899656
2	21358221	21361667	21347522	21370674	LOC122899656
2	21362015	21369908	21347522	21370674	LOC122899656
2	35943423	35945381	35938874	35983315	LOC122899907
2	38429453	38430528	38331430	40052759	LOC122899951
2	39354631	39360828	38331430	40052759	LOC122899951
2	39402921	39404490	38331430	40052759	LOC122899951
2	39958849	39960594	38331430	40052759	LOC122899951
2	40018788	40037083	38331430	40052759	LOC122899951
2	71991397	71993229	71988253	72017846	LOC122900144
2	105727160	105729302	105693899	105756209	LOC122900414
2	152495805	152497024	152492670	152519152	LOC122900585
2	163961896	163964069	163929288	163996316	LOC122900638
2	163984536	163992781	163929288	163996316	LOC122900638
2	175035695	175041064	175008065	175070649	LOC122900700
2	175037858	175039102	175008065	175070649	LOC122900700
2	178638499	178640711	178576515	178673939	LOC122900718
2	181552865	181554766	180453909	181812150	LOC122900720
2	180953440	180954877	180453909	181812150	LOC122900720
2	180955655	180957759	180453909	181812150	LOC122900720
2	181176537	181182719	180453909	181812150	LOC122900720
2	181226086	181232843	180453909	181812150	LOC122900720
2	181712546	181714166	180453909	181812150	LOC122900720
2	208561644	208567830	208527245	208585287	LOC122900961
2	233115336	233116415	233053270	233174727	LOC122901197
2	233138897	233143118	233053270	233174727	LOC122901197
2	97508382	97510959	97458845	97527480	LRIG2
2	189664598	189670778	188953672	190010905	LRMDA
2	189966975	189973329	188953672	190010905	LRMDA
2	184536607	184540973	184499576	184618041	LRRC20
2	184536652	184538792	184499576	184618041	LRRC20
2	184538860	184540901	184499576	184618041	LRRC20
2	184587338	184595232	184499576	184618041	LRRC20
2	239392167	239393529	239381853	239415463	LRRC27
2	57977926	57979701	57754166	58316683	LRRC7
2	58289789	58293589	57754166	58316683	LRRC7
2	181552865	181554766	181467247	181638458	LRRTM3
2	97833795	97839970	97749575	97994697	MAGI3
2	237452554	237454235	237352290	237573200	MGMT
2	237475490	237477506	237352290	237573200	MGMT
2	14100488	14101755	14093529	14124207	MICOS10
2	65513874	65515361	65459272	65551676	MIGA1
2	220891202	220893484	220834000	220917627	MXI1
2	59881080	59883654	59341465	60197005	NEGR1
2	59914310	59915836	59341465	60197005	NEGR1
2	60091596	60092767	59341465	60197005	NEGR1
2	215098673	215099997	215050982	215130645	NEURL1
2	194618289	194622563	193962364	195016581	NRG3
2	230983627	230986179	230978679	230991185	NSMCE4A
2	214799548	214805379	214737731	214827192	NT5C2
2	214803979	214806215	214737731	214827192	NT5C2
2	92030356	92031735	91745470	92092161	NTNG1
2	92043540	92070180	91745470	92092161	NTNG1
2	200589059	200590649	200583851	200610046	OGDHL
2	41533575	41537145	41489351	41662354	OSBPL9
2	165858611	165860768	165820043	165890638	PAPSS2
2	212701564	212704554	212691320	212769922	PAX2
2	169317774	169322527	169226275	169772582	PCDH15
2	153760168	153761801	153474093	153780933	PCNX2
2	210100684	210102437	210075394	210105432	PI4K2A
2	64936149	64937315	64834980	64967650	PIGK
2	36421786	36423277	36350411	36482841	PIK3R3
2	9647768	9649943	9639900	9757626	PRDM2
2	1023468	1030549	948233	1045733	PRKCZ
2	167166967	167173334	166741584	167990889	PRKG1
2	167948440	167950053	166741584	167990889	PRKG1
2	58986422	58992622	58871098	59067851	PTGER3
2	53589055	53593174	53518892	53609777	RAVER2
2	34959689	34961244	34811049	35028656	RNF220
2	52944658	52946867	52594369	53006755	ROR1
2	204723777	204726985	204720884	204748881	RPP30
2	204727057	204733678	204720884	204748881	RPP30
2	204733766	204742366	204720884	204748881	RPP30
2	204743984	204747999	204720884	204748881	RPP30
2	182846052	182847758	182831375	182887807	RUFY2
2	161628988	161630148	161410395	161945884	RYR2
2	73582596	73592069	73521865	73592493	SELENOF
2	166137088	166138741	166118130	166380987	SGMS1
2	193028966	193032589	193022376	193111029	SH2D4B
2	1090187	1091404	1077043	1140847	SKI
2	95007011	95008345	94996787	95036117	SLC16A4
2	227014114	227015585	226996478	227033054	SLC18A2
2	81044081	81046363	81018930	81119414	SLC44A3
2	81108131	81114328	81018930	81119414	SLC44A3
2	84649804	84651075	84564148	84662402	SNX7
2	216200684	216202493	216145919	216729420	SORCS3
2	216650237	216652217	216145919	216729420	SORCS3
2	38153468	38154716	38148802	38304609	SPATA6
2	38248728	38252367	38148802	38304609	SPATA6
2	38274981	38277226	38148802	38304609	SPATA6
2	63991762	63997946	63901272	64431858	ST6GALNAC3
2	231112216	231115871	231015169	231202588	TACC2
2	21417886	21418952	21391927	21429009	TAF12
2	152495805	152497024	152422026	152505708	TARBP1
2	102982176	102983405	102901260	103005353	TBX15
2	24266491	24269339	24265340	24272539	TMEM234
2	176383971	176385831	176368095	176421780	TMEM26
2	201783315	201784765	201775701	201802949	TMEM72
2	205508253	205509537	205473607	205543233	TNKS2
2	7214489	7221215	7193811	7316997	UBE4B
2	199721727	199723205	199702883	199971314	WDFY4
2	220544187	220547491	220518605	220572013	XPNPEP1
2	23586884	23588078	23546705	23602033	ZCCHC17
2	42127558	42129443	42070630	42213610	ZFYVE9
2	31159773	31162922	31155943	31198032	ZMPSTE24
2	26761581	26763873	26736605	26781528	ZMYM6
2	72509678	72510996	72448860	72542172	ZNHIT6
2	42642848	42651608	42573019	42670700	ZYG11B
2	65349265	65350621	65265882	65386006	ZZZ3
3	15101070	15102547	15093425	15212715	ABI2
3	15124810	15140079	15093425	15212715	ABI2
3	15138063	15140174	15093425	15212715	ABI2
3	224196572	224198067	224097129	224221038	ACACB
3	96439940	96446126	96360289	96455774	ACMSD
3	99061009	99064164	99045776	99107706	ACTR3
3	55277835	55279303	55217574	55293630	ACVR1C
3	18099737	18102961	18019177	18185757	ADAM23
3	18108614	18110244	18019177	18185757	ADAM23
3	73363443	73372434	73340594	73501366	AGPS
3	9388914	9391174	9267325	9588499	ANKRD44
3	219275510	219277880	219261722	219313384	AP1B1
3	179601265	179602930	179397998	179607533	ARHGAP28
3	141193329	141194519	141131704	141256397	ATP8B1
3	124256475	124258258	124200627	124424311	ATP9B
3	233149533	233151455	233099911	233214168	ATXN2
3	25459499	25461017	25417726	25497575	BARD1
3	13549806	13551286	13435524	13572655	C2CD6
3	225466057	225467342	225463139	225473755	C3H12orf43
3	14771795	14773994	14669986	14776151	CARF
3	132295151	132297611	132224751	132414287	CCDC102B
3	9005912	9007838	8967132	9051490	CCDC150
3	162508780	162509788	162352609	162785696	CCDC178
3	162688829	162695053	162352609	162785696	CCDC178
3	19103376	19104543	19035132	19144293	CCNYL1
3	131370158	131377462	131341113	131420218	CD226
3	134162788	134167313	134064789	134176520	CDH19
3	77272888	77275693	77230930	77347233	CERKL
3	65361490	65367789	65333171	65652640	CERS6
3	65452570	65453595	65333171	65652640	CERS6
3	65487183	65488845	65333171	65652640	CERS6
3	65557358	65558441	65333171	65652640	CERS6
3	105779160	105780357	105637549	105907011	CLASP1
3	108527647	108533835	108388382	109247375	CNTNAP5
3	108997590	108999249	108388382	109247375	CNTNAP5
3	145066205	145068188	144809178	145961990	DCC
3	40285666	40287909	40126506	40493310	DIS3L2
3	176735190	176736263	176382789	177264029	DLGAP1
3	176566844	176573015	176382789	177264029	DLGAP1
3	177000072	177001690	176382789	177264029	DLGAP1
3	34336588	34338984	34195707	34402270	DOCK10
3	131729307	131731752	131437424	131810183	DOK6
3	100003749	100009941	99522323	100911916	DPP10
3	100613942	100616765	99522323	100911916	DPP10
3	100839590	100845817	99522323	100911916	DPP10
3	99969315	99970954	99522323	100911916	DPP10
3	161337882	161340691	160987126	161342765	DTNA
3	148332174	148334986	148253271	148590301	DYM
3	148356455	148358670	148253271	148590301	DYM
3	173769323	173771111	173752134	173779556	ENOSF1
3	178239865	178241219	178135748	178283584	EPB41L3
3	31549948	31551308	31453340	31597578	EPHA4
3	211203739	211209756	211173720	211213201	FAM210A
3	159503240	159505686	159377144	159833881	FHOD3
3	159618469	159619893	159377144	159833881	FHOD3
3	52311105	52312485	52073320	52624396	GALNT13
3	223552143	223558350	223506432	223565235	GIT2
3	98600529	98604421	98585351	98788684	GPR39
3	98782697	98784935	98585351	98788684	GPR39
3	61669218	61678151	61571056	61696656	GRB14
3	111208876	111210893	111171550	111215785	GYPC
3	45723780	45727417	45661740	45949981	HDAC4
3	150205482	150208617	150191924	150226670	HDHD2
3	35935295	35937287	35907492	35967652	IRS1
3	77171845	77173232	77152604	77230206	ITGA4
3	59590919	59592577	59581354	60067822	KCNH7
3	14067809	14069317	13975607	14075906	KIAA2012
3	88256855	88260359	88208992	88426416	KYNU
3	88422625	88425720	88208992	88426416	KYNU
3	178893295	178899492	178684101	179132988	L3MBTL4
3	179675948	179677911	179673634	179833022	LAMA1
3	170779390	170782521	170550990	170814186	LAMA3
3	211091996	211098183	210723940	211142674	LDLRAD4
3	38984607	38985642	38962391	38985956	LOC122901765
3	216852704	216858885	216812258	216874847	LOC122902023
3	67233928	67236574	67228542	67248816	LOC122902079
3	36654717	36664887	36636059	36680065	LOC122902377
3	36956116	36962844	36906623	37085179	LOC122902384
3	66909363	66911102	66906471	66958727	LOC122902580
3	68137046	68143374	68121103	68182924	LOC122902589
3	176735190	176736263	176722320	176839978	LOC122903017
3	224309476	224310591	224298262	224372079	LOC122903330
3	47984705	47986971	47903653	48030455	LOC122903494
3	47997836	47999151	47903653	48030455	LOC122903494
3	48003637	48006098	47903653	48030455	LOC122903494
3	67233928	67236574	67147247	67305224	LOC122903514
3	68966607	68986305	68933563	69003696	LOC122903517
3	82305157	82307741	82288132	82420764	LOC122903528
3	138999333	139005500	138986193	139021826	LOC122903565
3	139009836	139014467	138986193	139021826	LOC122903565
3	165223302	165224559	165185027	165226944	LOC122903584
3	173010167	173012703	173007821	173019634	LOC122903595
3	214997851	215004029	214959278	215032146	LOC122903624
3	215119790	215144129	215085431	215353062	LOC122903647
3	215144155	215151613	215085431	215353062	LOC122903647
3	215250224	215265237	215085431	215353062	LOC122903647
3	215287013	215297176	215085431	215353062	LOC122903647
3	215119790	215144129	215081394	215450540	LOC122903648
3	215144155	215151613	215081394	215450540	LOC122903648
3	215250224	215265237	215081394	215450540	LOC122903648
3	215287013	215297176	215081394	215450540	LOC122903648
3	215119790	215144129	215104890	215299315	LOC122903651
3	215144155	215151613	215104890	215299315	LOC122903651
3	215250224	215265237	215104890	215299315	LOC122903651
3	215287013	215297176	215104890	215299315	LOC122903651
3	215119790	215144129	215110152	216308258	LOC122903652
3	215144155	215151613	215110152	216308258	LOC122903652
3	215250224	215265237	215110152	216308258	LOC122903652
3	215287013	215297176	215110152	216308258	LOC122903652
3	215466188	215472200	215110152	216308258	LOC122903652
3	215480311	215482572	215110152	216308258	LOC122903652
3	215614530	215615676	215110152	216308258	LOC122903652
3	215619680	215620804	215110152	216308258	LOC122903652
3	215688701	215689957	215110152	216308258	LOC122903652
3	215744702	215746786	215110152	216308258	LOC122903652
3	216280335	216282086	215110152	216308258	LOC122903652
3	215119790	215144129	215099603	215691313	LOC122903653
3	215144155	215151613	215099603	215691313	LOC122903653
3	215250224	215265237	215099603	215691313	LOC122903653
3	215287013	215297176	215099603	215691313	LOC122903653
3	215466188	215472200	215099603	215691313	LOC122903653
3	215480311	215482572	215099603	215691313	LOC122903653
3	215614530	215615676	215099603	215691313	LOC122903653
3	215619680	215620804	215099603	215691313	LOC122903653
3	215688701	215689957	215099603	215691313	LOC122903653
3	89376467	89379837	88998410	90983857	LRP1B
3	89837411	89838588	88998410	90983857	LRP1B
3	90332324	90334753	88998410	90983857	LRP1B
3	90514725	90516509	88998410	90983857	LRP1B
3	82305157	82307741	82242572	82420554	LYPD6B
3	172428822	172431695	172369481	172506565	MIB1
3	220706783	220708230	220682554	220729865	MN1
3	220724118	220725899	220682554	220729865	MN1
3	72325544	72329622	72262212	72330364	MTX2
3	4246641	4248627	4158700	4338489	MYO1B
3	147928905	147930696	147647453	147980635	MYO5B
3	14906339	14912631	14784043	14991344	NBEAL1
3	78583084	78584806	78538470	78641444	NCKAP1
3	98025499	98031679	97577891	98540635	NCKAP5
3	98492016	98493864	97577891	98540635	NCKAP5
3	161752989	161754667	161540600	161943054	NOL4
3	70373309	70375445	70280317	70459114	OLA1
3	234709260	234711166	234699706	234714122	ORAI1
3	218130777	218132764	217983674	218141739	OSBP2
3	170189820	170195980	170132189	170374333	OSBPL1A
3	74234068	74235962	74089250	74298130	OSBPL6
3	123599856	123602087	123579809	123658174	PARD6G
3	73779091	73783870	73582644	73973559	PDE11A
3	77916695	77918176	77775233	78119900	PDE1A
3	78012382	78014745	77775233	78119900	PDE1A
3	182994564	182997140	182793966	183250380	PIEZO2
3	183004403	183005573	182793966	183250380	PIEZO2
3	183029214	183030270	182793966	183250380	PIEZO2
3	183086234	183087534	182793966	183250380	PIEZO2
3	19598374	19600800	19571875	19649441	PIKFYVE
3	2880221	2883278	2841803	2928903	PMS1
3	77657231	77658374	77643120	77767708	PPP1R1C
3	77689715	77692587	77643120	77767708	PPP1R1C
3	151041014	151048470	151008219	151085844	PSTPIP2
3	180787174	180793362	180176964	180957825	PTPRM
3	95655754	95656806	95532777	95682994	R3HDM1
3	143662734	143664530	143639862	143787924	RAB27B
3	96175351	96176464	96103964	96225659	RAB3GAP1
3	44810094	44811795	44776846	44818999	RAMP1
3	171402776	171408958	171364563	171480078	RBBP8
3	153671248	153675409	153552795	153940933	RIT2
3	153728774	153730570	153552795	153940933	RIT2
3	153819313	153821138	153552795	153940933	RIT2
3	136440081	136444684	136399075	136486124	SERPINB11
3	221893700	221895128	221834933	222017164	SEZ6L
3	151365042	151366195	151314235	151367878	SLC14A2
3	58949922	58951892	58876311	59180749	SLC4A10
3	58989951	58991236	58876311	59180749	SLC4A10
3	213097363	213098489	213085596	213110497	SNAP29
3	24373214	24376913	24065675	25107296	SPAG16
3	168619619	168620771	168587266	168677796	SS18
3	150477221	150480491	150466309	150513853	ST8SIA5
3	227714560	227716983	227690250	227881711	TAOK3
3	218446894	218447967	218446022	218477024	TBC1D10A
3	218199510	218203145	218193892	218208808	TCN2
3	67734504	67742422	67603140	67755591	TLK1
3	96669143	96670911	96582872	96803902	TMEM163
3	13595276	13596393	13578024	13598057	TMEM237
3	231739852	231740855	231688357	231748361	TPCN1
3	163706325	163707847	163640380	163716632	TRAPPC8
3	127436723	127437901	127157794	127792514	TSHZ1
3	127677958	127687702	127157794	127792514	TSHZ1
3	74519038	74521526	74416711	74691166	TTN
3	181674291	181675883	181667330	181735367	TWSG1
3	142113534	142114641	142112131	142145284	TXNL1
3	55777364	55778879	55728605	55812871	UPP2
3	25154155	25156347	25108058	25275541	VWC2L
3	25163355	25169547	25108058	25275541	VWC2L
3	25250789	25256988	25108058	25275541	VWC2L
3	149202599	149205693	149146709	149481686	ZBTB7C
3	149463386	149465320	149146709	149481686	ZBTB7C
3	125957543	125961825	125938549	126043685	ZNF236
3	140198059	140199138	140154099	140259196	ZNF532
4	135405892	135411752	135349820	135680538	ABCA13
4	135636802	135639082	135349820	135680538	ABCA13
4	135642775	135649899	135349820	135680538	ABCA13
4	34450474	34453192	34443073	34527222	BAALC
4	135741155	135742515	135733495	135750329	C4H7orf57
4	64522807	64523931	64177134	64555829	C4H8orf34
4	8809867	8810877	8777641	8812286	CCN4
4	42277586	42279514	42261947	42367634	CDH17
4	158556949	158558163	158281308	158851872	CDK14
4	158762198	158764970	158281308	158851872	CDK14
4	160299880	160303176	160103415	160349714	CDK6
4	211808103	211809263	211594446	211872738	CHCHD3
4	217059611	217061147	217056814	217070115	CLEC2L
4	222658672	222660175	222330779	224274082	CNTNAP2
4	223668406	223669464	222330779	224274082	CNTNAP2
4	141240970	141241989	141193896	141483199	COG5
4	19576828	19579217	19536085	19755397	COL14A1
4	19623193	19625525	19536085	19755397	COL14A1
4	67960256	67966034	67662857	68054578	CPA6
4	39608867	39610202	39580462	40031165	CPQ
4	39911831	39913875	39580462	40031165	CPQ
4	173050255	173059721	172830100	173135336	CRPPA
4	25679456	25682501	25413119	26667053	CSMD3
4	25742165	25745635	25413119	26667053	CSMD3
4	25954103	25956085	25413119	26667053	CSMD3
4	26337056	26339326	25413119	26667053	CSMD3
4	26380382	26382855	25413119	26667053	CSMD3
4	26633212	26639372	25413119	26667053	CSMD3
4	171599415	171610960	171017551	171711428	DGKB
4	215534860	215536250	215378829	215817056	DGKI
4	140890238	140891757	140869062	140899155	DLD
4	230035895	230038358	230029515	230092864	DNAJB6
4	194276564	194279220	193980522	194410974	DOCK4
4	228017010	228019149	227621321	228412321	DPP6
4	228246559	228251681	227621321	228412321	DPP6
4	228272898	228279084	227621321	228412321	DPP6
4	33471485	33472767	33445632	33523622	DPYS
4	29172784	29174127	29169681	29179670	ENY2
4	21473462	21474724	21386305	21668889	EXT1
4	21475244	21476290	21386305	21668889	EXT1
4	21479827	21481344	21386305	21668889	EXT1
4	178987444	178988803	178908635	179012935	FAM126A
4	145451814	145453878	145422278	145675782	FBXL13
4	159928477	159938531	159920804	159940213	GATAD1
4	148832774	148836059	148795492	148850655	GNAT3
4	174980625	174989647	174673618	175546025	HDAC9
4	175499109	175505314	174673618	175546025	HDAC9
4	128302254	128308475	128109020	128569673	HECW1
4	193021646	193023484	192989110	193869345	IMMP2L
4	193032429	193034691	192989110	193869345	IMMP2L
4	193633868	193635924	192989110	193869345	IMMP2L
4	183344375	183345799	183209192	183531970	JAZF1
4	60672221	60673908	60660671	61059928	KCNB2
4	201399980	201401240	201295103	201793722	KCND2
4	216526954	216529542	216515492	216650782	KIAA1549
4	226648566	226652633	226426305	226700825	KMT2C
4	62632327	62633825	62616248	62650779	LACTB2
4	39047384	39051853	39047194	39130807	LAPTM4B
4	39103832	39115903	39047194	39130807	LAPTM4B
4	144050043	144051052	143732943	144309958	LHFPL3
4	144194385	144200595	143732943	144309958	LHFPL3
4	134092003	134096310	134055395	134170252	LOC122903998
4	11268363	11270743	11072248	11593077	LOC122904295
4	28997994	29000435	28987897	29002534	LOC122904365
4	57039449	57041226	57037031	57043299	LOC122904507
4	128704343	128706417	128631296	128727893	LOC122904643
4	138300701	138302457	138298669	138455339	LOC122904684
4	138364814	138372603	138298669	138455339	LOC122904684
4	141791357	141792941	141765162	141856988	LOC122904713
4	205107550	205109600	205079347	205119233	LOC122905036
4	219252785	219253996	219181509	219271103	LOC122905146
4	79262073	79268275	79076922	79376717	LOC122905350
4	212795898	212812717	212790604	212896304	LRGUK
4	146741883	146745109	146491567	147844713	MAGI2
4	147757643	147758946	146491567	147844713	MAGI2
4	35622894	35623963	35510051	35780412	NCALD
4	62974134	62978219	62821808	63126916	NCOA2
4	137368363	137369528	137317522	137372525	OGDH
4	31715258	31719227	31521416	31968426	OXR1
4	31749169	31750410	31521416	31968426	OXR1
4	151344302	151350483	151056723	151587648	PCLO
4	28997994	29000435	28994931	29152672	PKHD1L1
4	230305621	230307027	230145180	230659546	PTPRN2
4	230446042	230447364	230145180	230659546	PTPRN2
4	230494828	230497425	230145180	230659546	PTPRN2
4	158208500	158210360	158186677	158259965	PTTG1IP2
4	178297317	178299046	178267271	178490798	RAPGEF5
4	144797231	144798673	144638733	145150664	RELN
4	144859034	144860328	144638733	145150664	RELN
4	33690634	33691838	33607411	34199749	RIMS2
4	229542817	229544210	229517904	229557896	RNF32
4	77965398	77966522	77965288	77966638	RPS20
4	35278620	35284811	35270320	35311222	RRM2B
4	35306391	35307807	35270320	35311222	RRM2B
4	163355874	163360239	163226149	163408213	SLC25A13
4	145181589	145183771	145160216	145214661	SLC26A5
4	44725816	44733413	44703831	44826234	SLC26A7
4	83618826	83619835	83433206	84372449	SNTG1
4	177670458	177676639	177637167	177725295	SP4
4	208734229	208735520	208725512	208775941	STRIP2
4	125751745	125752990	125130818	125958012	SUGCT
4	125890852	125897046	125130818	125958012	SUGCT
4	183158369	183160020	183125881	183208682	TAX1BP1
4	17193522	17194598	17166346	17236654	TBC1D31
4	216490726	216491769	216488599	216495148	TMEM213
4	16210960	16217177	16189486	16262179	TMEM65
4	75464643	75468109	75424825	75728160	TOX
4	3559990	3561332	3265614	3787069	TRAPPC9
4	59822793	59824665	59808927	59890595	UBE2W
4	229885305	229886810	229872484	229984687	UBE3C
4	38018742	38024925	37279017	38049546	VPS13B
4	160723773	160726505	160657070	160785769	VPS50
4	169350392	169352252	169319583	169390356	VWDE
4	49088713	49092136	49048453	49160600	WWP1
4	78662966	78669163	78399028	78835329	XKR4
4	7723324	7730098	7599886	7791294	ZFAT
4	7774742	7776011	7599886	7791294	ZFAT
4	32322722	32324304	32315165	32769686	ZFPM2
4	156540210	156541844	156524536	157040622	ZNF804B
4	156599150	156600491	156524536	157040622	ZNF804B
4	156852572	156854674	156524536	157040622	ZNF804B
4	156995059	156998768	156524536	157040622	ZNF804B
5	45235449	45236843	45217506	45262791	ABCC3
5	34324939	34326987	34226965	34516043	ACACA
5	165178785	165180006	165112568	165232225	ARHGEF7
5	11586876	11589398	11503142	11600120	ARSG
5	31891898	31892947	31437901	32407764	ASIC2
5	32015925	32017296	31437901	32407764	ASIC2
5	32054962	32061130	31437901	32407764	ASIC2
5	32126329	32128710	31437901	32407764	ASIC2
5	32273690	32276684	31437901	32407764	ASIC2
5	88543376	88545109	88248665	88866221	ATP8A2
5	88580458	88586662	88248665	88866221	ATP8A2
5	13887575	13888917	13844652	14003298	BPTF
5	44017814	44024574	43908587	44444240	CA10
5	44091853	44092918	43908587	44444240	CA10
5	44131714	44138438	43908587	44444240	CA10
5	63197436	63204702	63195208	63237096	CDRT1
5	102863045	102865096	102854029	102938475	COG6
5	83328835	83330847	83201985	83358452	CRYL1
5	120947185	120952777	120895939	121408876	DIAPH3
5	121231471	121233900	120895939	121408876	DIAPH3
5	132790657	132794065	132771535	132800246	DIS3
5	59730591	59733168	59698561	60032778	DNAH9
5	16428858	16431158	16354263	16462697	EFCAB13
5	112375433	112377303	112077837	112646009	ENOX1
5	109486425	109487649	109464362	109490116	ESD
5	105265232	105267152	105237111	105340018	FAM124A
5	105267018	105273178	105237111	105340018	FAM124A
5	11372722	11375719	11359885	11406874	FAM20A
5	28520738	28522707	28505864	28589909	FAM222B
5	157778138	157779330	157510251	158113129	FGF14
5	157953876	157958142	157510251	158113129	FGF14
5	20528049	20529856	20526085	20534285	FKBP10
5	96283699	96289894	96025882	96375621	FRY
5	148958380	148960218	148627134	150063345	GPC5
5	149135342	149136963	148627134	150063345	GPC5
5	149836808	149842170	148627134	150063345	GPC5
5	150626081	150627388	150369607	151464478	GPC6
5	13340765	13342336	13216938	13379771	HELZ
5	13363929	13366047	13216938	13379771	HELZ
5	41141753	41149062	41127823	41180352	HLF
5	153270620	153273313	152786846	153436742	HS6ST3
5	153274087	153275709	152786846	153436742	HS6ST3
5	153277018	153279291	152786846	153436742	HS6ST3
5	38380203	38381615	38372351	38416703	HSF5
5	157440990	157443850	157295894	157504925	ITGBL1
5	157474625	157480185	157295894	157504925	ITGBL1
5	10187506	10188818	10166117	10220764	KCNJ16
5	133745980	133747613	133581989	134194169	KLF12
5	29507563	29508959	29412657	29562519	KSR1
5	21156521	21162701	21146940	21196062	LOC122906242
5	66817117	66823857	66786342	66887143	LOC122906817
5	97596458	97598595	97503143	97640299	LOC122907017
5	16283276	16289997	16242355	16291989	LOC122907310
5	88948088	88952126	88907579	89248981	LOC122907411
5	140684034	140690626	140564407	140753428	LOC122907479
5	142394200	142396636	142367903	142472224	LOC122907482
5	144800327	144803660	144754611	144837961	LOC122907485
5	102827545	102828649	102819218	102830820	LOC122907835
5	111778688	111779773	111767228	111798163	LOC122907856
5	111914537	111916275	111824555	111949679	LOC122907857
5	111917816	111919892	111824555	111949679	LOC122907857
5	93079225	93087232	93050965	93640722	MTUS2
5	93105626	93109941	93050965	93640722	MTUS2
5	93126011	93132225	93050965	93640722	MTUS2
5	163549657	163550853	163437414	163870076	MYO16
5	163720644	163722813	163437414	163870076	MYO16
5	96589612	96595824	96539057	96620594	N4BP2L2
5	156990143	156992751	156959743	157275867	NALCN
5	162709943	162712384	162225815	162834012	NALF1
5	23511172	23512350	23489969	23576448	NPEPPS
5	17191466	17194254	17186711	17337778	NSF
5	92489432	92493176	92436991	92568970	PAN3
5	82298743	82301434	82256250	82389891	PARP4
5	156410458	156412522	156163715	156565728	PCCA
5	25841090	25844506	25814645	25853844	PITPNA
5	13640173	13643480	13481307	13747088	PITPNC1
5	13709116	13710442	13481307	13747088	PITPNC1
5	38007437	38016498	37910512	38123962	PPM1E
5	12707753	12709287	12600785	12993094	PRKCA
5	12920515	12923805	12600785	12993094	PRKCA
5	164830124	164832063	164817477	164844521	RAB20
5	55628277	55629824	55545998	55636298	RABEP1
5	24600732	24605310	24443155	24656130	RAP1GAP2
5	166989768	166991484	166905208	167018574	RASA3
5	85954528	85958108	85854292	85993563	SGCG
5	67254493	67260676	67236294	67264267	SHPK
5	11586876	11589398	11583342	11599227	SLC16A6
5	5863279	5864326	5858021	5875007	SLC25A19
5	7694382	7695418	7669302	7990762	SLC39A11
5	92932363	92935331	92931571	92949577	SLC46A3
5	5238644	5241020	5224662	5260225	SRP68
5	27653534	27659968	27538598	27797503	SSH2
5	108319979	108322905	108284840	108339107	SUCLA2
5	41461909	41463690	41460686	41526818	TOM1L1
5	35181412	35185014	35087651	35305106	USP32
5	104806797	104807815	104746581	104928845	WDFY2
5	110132219	110135205	110064695	110179617	ZC3H13
5	110140880	110146119	110064695	110179617	ZC3H13
6	77612661	77618854	77584841	77620285	AADACL2
6	130995113	131001814	130922892	131026595	ACAD11
6	192104999	192106019	191973362	192136554	ADAMTS9
6	2160609	2161687	2153080	2234600	AGPAT3
6	53030834	53032588	53002037	53217133	ALCAM
6	53078522	53080285	53002037	53217133	ALCAM
6	162674980	162676250	162495102	162742836	ANO10
6	42541102	42542472	42532135	42607743	ARL13B
6	42541768	42544160	42532135	42607743	ARL13B
6	171436073	171437826	171306592	171561439	ATG7
6	59976336	59982534	59953143	60022711	BOC
6	107968781	107972623	107934661	108021584	C6H3orf70
6	202126276	202128021	201941489	202242976	CACNA1D
6	202134788	202136493	201941489	202242976	CACNA1D
6	201296410	201297630	200805548	201668994	CACNA2D3
6	38317657	38321467	37748501	38827099	CADM2
6	38533374	38534675	37748501	38827099	CADM2
6	193839787	193841012	193643039	194116015	CADPS
6	53407284	53408591	53291520	53510208	CBLB
6	60669807	60671651	60664692	60755034	CCDC191
6	164463006	164464478	164424169	164473973	CFAP100
6	181826409	181828080	181739484	181960071	CHL1
6	25354384	25356443	25335810	25362159	CHODL
6	76796430	76797637	76774482	76812178	CLRN1
6	123765962	123772147	123606149	124009521	CLSTN2
6	123823730	123826117	123606149	124009521	CLSTN2
6	48231531	48234504	47962111	48352067	CMSS1
6	155083092	155087410	155051603	155109362	CMTM7
6	179371758	179377966	179253925	180205950	CNTN4
6	131883149	131889344	131513601	131999367	CPNE4
6	45932775	45938956	45865773	45983113	CRYBG3
6	223341707	223343239	223331248	223355271	CSNK1G2
6	223347870	223348889	223331248	223355271	CSNK1G2
6	117526347	117529080	117319331	117583258	DLG1
6	198557084	198563294	198552583	198796489	DNAH12
6	198683901	198685812	198552583	198796489	DNAH12
6	204216705	204222890	203983286	204568785	DOCK3
6	204397098	204400053	203983286	204568785	DOCK3
6	204405468	204408182	203983286	204568785	DOCK3
6	204535496	204537157	203983286	204568785	DOCK3
6	56688732	56692882	56687837	56698989	DPPA4
6	56693076	56694965	56687837	56698989	DPPA4
6	56695377	56696766	56687837	56698989	DPPA4
6	56695818	56696832	56687837	56698989	DPPA4
6	56696985	56698887	56687837	56698989	DPPA4
6	5056611	5062165	4987697	5303515	DSCAM
6	5060877	5062195	4987697	5303515	DSCAM
6	5114429	5120655	4987697	5303515	DSCAM
6	45111295	45165980	44916272	45787524	EPHA6
6	45121368	45123338	44916272	45787524	EPHA6
6	45182548	45185067	44916272	45787524	EPHA6
6	128564174	128565540	128555514	128840642	EPHB1
6	167839835	167841450	167787733	167846722	FBLN2
6	114369646	114371521	114096825	114653495	FGF12
6	114573515	114574969	114096825	114653495	FGF12
6	195514389	195516817	195274613	196674010	FHIT
6	195838776	195840268	195274613	196674010	FHIT
6	195854948	195856976	195274613	196674010	FHIT
6	196124986	196130954	195274613	196674010	FHIT
6	196258033	196260984	195274613	196674010	FHIT
6	104145894	104156602	104126187	104184072	FXR1
6	104157618	104159271	104126187	104184072	FXR1
6	104159439	104161258	104126187	104184072	FXR1
6	104161337	104165000	104126187	104184072	FXR1
6	104165110	104169682	104126187	104184072	FXR1
6	104171337	104176282	104126187	104184072	FXR1
6	104176485	104178236	104126187	104184072	FXR1
6	104178435	104183645	104126187	104184072	FXR1
6	157886188	157892385	157867778	158006308	GOLGA4
6	157951076	157952730	157867778	158006308	GOLGA4
6	157989519	157992067	157867778	158006308	GOLGA4
6	122863949	122870148	122800046	122924572	GOLGB1
6	175126414	175132866	174725611	175627908	GRM7
6	119697989	119699476	119688851	119776848	HEG1
6	8153726	8155795	8099642	8301772	HLCS
6	8241479	8246816	8099642	8301772	HLCS
6	40436790	40440389	40410007	40494328	HTR1F
6	11455777	11458870	11440373	11464129	IFNAR1
6	5561055	5568531	5528978	5575469	IGSF5
6	49369090	49371279	49318565	49400876	IMPG2
6	218423388	218426508	218378543	218507143	INSR
6	122767660	122773861	122716804	122781643	IQCB1
6	84601737	84603261	84487943	84696865	IQCJ
6	157523042	157529754	157473491	157809508	ITGA9
6	157660644	157662103	157473491	157809508	ITGA9
6	18401679	18402750	18366254	18429894	JAM2
6	143731898	143733912	143676809	143779594	KAT2B
6	165914811	165917093	165881369	165954786	KBTBD12
6	7416285	7418507	7203895	7477311	KCNJ6
6	7426128	7428477	7203895	7477311	KCNJ6
6	102096640	102098552	102085063	102324062	KCNMB2
6	102291946	102298146	102085063	102324062	KCNMB2
6	106638071	106639528	106634920	106684008	KLHL24
6	208785773	208793074	208740108	208895622	LARS2
6	5871013	5873083	5843807	5882894	LCA5L
6	49061632	49063432	48819366	49069907	LOC122908449
6	62542910	62550380	62357208	63013771	LOC122908525
6	62892062	62893514	62357208	63013771	LOC122908525
6	62954409	62956793	62357208	63013771	LOC122908525
6	62982970	62984276	62357208	63013771	LOC122908525
6	110547356	110549561	110526997	111200188	LOC122908796
6	110993071	110996815	110526997	111200188	LOC122908796
6	112676901	112678901	112621972	112750577	LOC122908806
6	112746020	112748121	112621972	112750577	LOC122908806
6	136663787	136666686	136281888	136684127	LOC122908965
6	153118060	153120263	153113013	153252450	LOC122909049
6	4686617	4689385	4539877	4694462	LOC122909073
6	217503977	217505695	217494282	217526025	LOC122909775
6	19742162	19744755	19737120	19744953	LOC122910008
6	20765933	20767422	20747889	20772159	LOC122910009
6	20928375	20932835	20775595	20970948	LOC122910010
6	44824840	44826099	44757343	44853106	LOC122910035
6	44840633	44848209	44757343	44853106	LOC122910035
6	46312725	46314836	46302812	46323458	LOC122910040
6	63027194	63029180	63020846	63047806	LOC122910064
6	81363419	81365761	81344607	81388327	LOC122910084
6	188049495	188050517	188021103	188136195	LOC122910190
6	207884337	207886554	207881334	207906321	LOC122910677
6	208170244	208171323	208166668	208172564	LOC122910684
6	190317446	190318716	190270385	190379744	LRIG1
6	208019593	208021812	208008210	208056599	LRRC2
6	149872862	149879084	149839923	149935394	LRRC3B
6	149886253	149887853	149839923	149935394	LRRC3B
6	191148728	191150217	190677321	191317096	MAGI1
6	108214010	108215753	108116425	108284689	MAP3K13
6	114803388	114805619	114710628	114821727	MB21D2
6	93783689	93784858	93483982	94031071	MECOM
6	165914811	165917093	165686416	165927366	MGLL
6	83918757	83920024	83905180	83939950	MLF1
6	80568961	80570256	80553855	80651522	MME
6	55808747	55810006	55763608	55914059	MYH15
6	99231043	99233814	98327531	99613733	NAALADL2
6	99441172	99444779	98327531	99613733	NAALADL2
6	22514100	22520400	22310527	22835240	NCAM2
6	97829736	97832424	97227114	98064409	NLGN1
6	124448799	124500874	124448639	124568969	NMNAT3
6	124501022	124523617	124448639	124568969	NMNAT3
6	154514176	154516401	154396936	154706825	OSBPL10
6	113234549	113236073	113220803	113261712	OSTN
6	117792847	117794029	117764594	117859834	PAK2
6	117810251	117811410	117764594	117859834	PAK2
6	757780	761420	689840	937227	PCBP3
6	5445155	5446289	5412876	5467615	PCP4
6	183773175	183776639	183685831	183927705	PDZRN3
6	125273682	125306537	125273516	125475126	PIK3CB
6	125306635	125309937	125273516	125475126	PIK3CB
6	2813486	2814862	2807511	2871533	PKNOX1
6	72376724	72378171	72366465	72461521	PLOD2
6	72734436	72736462	72706535	72739407	PLSCR1
6	194752621	194760097	194226225	194935953	PTPRG
6	197849938	197851413	197806809	197883605	PXK
6	152718501	152721044	152320765	152903305	RBMS3
6	31862808	31865004	31657633	32848636	ROBO1
6	31895896	31902051	31657633	32848636	ROBO1
6	31900141	31902241	31657633	32848636	ROBO1
6	32576818	32583567	31657633	32848636	ROBO1
6	32679181	32683331	31657633	32848636	ROBO1
6	29308625	29309695	29113049	30797767	ROBO2
6	29591287	29593809	29113049	30797767	ROBO2
6	29867764	30018161	29113049	30797767	ROBO2
6	30003415	30005589	29113049	30797767	ROBO2
6	30537838	30540403	29113049	30797767	ROBO2
6	95042755	95044904	95042507	95047061	RPL22L1
6	118748766	118751620	118705798	118765123	RUBCN
6	129421755	129422864	129415776	129499575	RYK
6	220591123	220594148	220561043	220597851	SAFB
6	121736946	121738912	121694182	121807889	SEMA5B
6	49558756	49560012	49403633	49566753	SENP7
6	8971585	8972986	8893166	8986037	SETD4
6	190462480	190463737	190380533	190509416	SLC25A26
6	164011430	164012866	163883183	164033805	SLC41A3
6	69819812	69826012	69739577	70425604	SLC9A9
6	69959810	69962335	69739577	70425604	SLC9A9
6	10524013	10525496	10516007	10526494	SMIM11
6	192943119	192949291	192936014	192956741	SNTN
6	96903007	96910287	96797951	97027792	SPATA16
6	173419077	173425299	173268098	173526435	SRGAP3
6	1543535	1547095	1539159	1550608	SUMO3
6	12041478	12043021	12013174	12101044	SYNJ1
6	188364307	188365586	188325954	188910544	TAFA1
6	188416997	188418356	188325954	188910544	TAFA1
6	188430232	188432004	188325954	188910544	TAFA1
6	188876663	188882850	188325954	188910544	TAFA1
6	141117362	141119007	140999837	141555781	TBC1D5
6	13192728	13194248	13113412	13315977	TIAM1
6	169854393	169855994	169615481	169870909	TMCC1
6	130353793	130354960	130157395	130535166	TMEM108
6	111607822	111609058	111461626	111609834	TPRG1
6	158337977	158344155	158277528	158373292	TRANK1
6	1822396	1824841	1809553	1868391	TRPM2
6	137721486	137729109	137536501	138208837	ULK4
6	171170323	171171479	171147029	171305726	VGLL4
6	92074710	92078233	92051228	92183024	WDR49
6	116736925	116739476	116642003	116799638	XXYLT1
6	156899836	156900996	156884784	156950709	XYLB
6	61602641	61604342	60964636	61747237	ZBTB20
6	151458280	151461388	151426273	151515388	ZCWPW2
7	23237570	23239690	23227726	23265132	AASDH
7	65947814	65949934	65912634	65951137	ACOX3
7	176292295	176293509	176244650	176379829	ADAM2
7	9797655	9798810	9751559	10032374	ADAMTS3
7	178037454	178040325	178025241	178060091	ADGRA2
7	11441607	11453410	11432433	11472293	AMTN
7	11453526	11455004	11432433	11472293	AMTN
7	11455651	11467730	11432433	11472293	AMTN
7	147980964	147981983	147873479	148172145	ANAPC10
7	147998324	147999894	147873479	148172145	ANAPC10
7	174305540	174308485	174160013	174369190	ANK1
7	96369274	96376655	96349273	97004412	ANK2
7	96833423	96834681	96349273	97004412	ANK2
7	34454957	34458620	34145441	34519943	APBB2
7	103284407	103286128	103219932	103352750	ARHGEF38
7	188085464	188089177	188073061	188122242	ASAH1
7	177776711	177777722	177771231	177796858	BAG4
7	106411710	106418449	106263964	106532646	BANK1
7	154294034	154298245	154270529	154343461	BLK
7	37290583	37292169	37248176	37331155	C11H4orf19
7	116311729	116318168	115732693	116968169	CCSER1
7	116614737	116619028	115732693	116968169	CCSER1
7	116620508	116623795	115732693	116968169	CCSER1
7	116629920	116632662	115732693	116968169	CCSER1
7	116638815	116640605	115732693	116968169	CCSER1
7	116668738	116669967	115732693	116968169	CCSER1
7	116703655	116706403	115732693	116968169	CCSER1
7	116813010	116814841	115732693	116968169	CCSER1
7	7382458	7386265	7334914	7389813	CDKL2
7	2502182	2503374	2310784	2925024	CFAP299
7	2629176	2630311	2310784	2925024	CFAP299
7	67454559	67457121	67441926	67470976	CFAP99
7	61752893	61755588	61611200	61829788	CLNK
7	100006989	100008775	99989585	100455440	COL25A1
7	100090718	100094018	99989585	100455440	COL25A1
7	57690134	57697732	57683067	57754502	CPEB2
7	172743202	172744278	172534534	172888841	CSGALNACT1
7	154619993	154621390	154612826	154632027	CTSB
7	27149996	27151107	27149381	27220054	DCUN1D4
7	49007608	49013807	48998741	49056248	DHX15
7	192783528	192785202	192542603	193110693	DLC1
7	192887741	192888907	192542603	193110693	DLC1
7	192965522	192974131	192542603	193110693	DLC1
7	193107636	193110352	192542603	193110693	DLC1
7	164946755	164948284	164939575	164950689	DOK2
7	99382671	99389605	99374774	99464116	EGF
7	99216831	99218631	99213996	99333588	ELOVL6
7	99310438	99311588	99213996	99333588	ELOVL6
7	107712238	107714579	107646932	107755279	EMCN
7	23689063	23694181	23674104	23735722	EXOC1
7	23713763	23715860	23674104	23735722	EXOC1
7	118342544	118345396	118169760	118532177	FAM13A
7	141766167	141767501	141694688	141937774	FHIP1A
7	141789760	141795951	141694688	141937774	FHIP1A
7	141858362	141861658	141694688	141937774	FHIP1A
7	27653808	27655483	27469915	27730548	FRYL
7	29781161	29783045	29700920	29824685	GABRA2
7	157509634	157510701	157154881	158381706	GALNTL6
7	157515777	157519862	157154881	158381706	GALNTL6
7	157527652	157530724	157154881	158381706	GALNTL6
7	157572965	157574382	157154881	158381706	GALNTL6
7	158100233	158106761	157154881	158381706	GALNTL6
7	155443452	155449635	155403626	155597072	GLRA3
7	155486064	155492256	155403626	155597072	GLRA3
7	31067789	31069551	31060395	31084523	GNPDA2
7	174494052	174497146	174489890	174507720	GOLGA7
7	127679839	127681026	127533843	127703196	GRIA2
7	113564259	113571233	113562930	115023701	GRID2
7	113603714	113605037	113562930	115023701	GRID2
7	114263292	114266305	113562930	115023701	GRID2
7	184525053	184526194	184503197	184550803	GSR
7	103165645	103171967	103065619	103190960	GSTCD
7	152179988	152186723	152038834	152234986	HMBOX1
7	151941189	151947940	151933097	152038365	INTS9
7	152007935	152010741	151933097	152038365	INTS9
7	143675314	143682284	143526708	143939379	IQCM
7	143683062	143684933	143526708	143939379	IQCM
7	143741188	143749092	143526708	143939379	IQCM
7	178844604	178848314	178833633	178982219	KCNU1
7	152374429	152377274	152237271	152436785	KIF13B
7	36357052	36360234	36331564	36368576	KLF3
7	33821212	33827376	33703615	34031321	LIMCH1
7	190319002	190321678	190287285	190416484	LOC122889114
7	98997887	99004066	98966368	99048421	LOC122889258
7	106721077	106727794	106719388	106781376	LOC122889337
7	169307810	169311006	169300365	169322396	LOC122889825
7	171383222	171385599	171380520	171447483	LOC122889838
7	178082661	178083901	178076109	178091582	LOC122889890
7	183822007	183823382	183789917	183849225	LOC122889904
7	64459040	64469513	64449386	64501241	LOC122890233
7	126703961	126705112	126632007	126733953	LOC122890297
7	139115300	139122220	139107735	139126583	LOC122890316
7	175995781	175996975	175901910	176022289	LOC122890375
7	180468766	180471801	180409490	180485794	LOC122890383
7	125907270	125910223	125827912	125927689	LOC122890511
7	176467541	176473236	176404744	176511600	LOC122919262
7	142734749	142736858	142322215	143054160	LRBA
7	143047495	143049453	142322215	143054160	LRBA
7	72209081	72219068	71860028	72264913	MAML3
7	125757947	125761471	125727775	125762890	MAP9
7	99685285	99691984	99663807	99770317	MCUB
7	152953280	152954855	152675840	153113010	MSRA
7	139557449	139563700	139499572	139718042	NEK1
7	139627425	139630978	139499572	139718042	NEK1
7	102954727	102956585	102942507	103024765	NPNT
7	103017157	103021241	102942507	103024765	NPNT
7	182677031	182678797	182519154	183633757	NRG1
7	182810927	182812055	182519154	183633757	NRG1
7	183133211	183134284	182519154	183633757	NRG1
7	183550575	183556218	182519154	183633757	NRG1
7	138817939	138824162	138646626	139034426	PALLD
7	196567808	196569655	196553826	196583810	PDLIM3
7	22712621	22713737	22691645	22737043	POLR2B
7	171792075	171794311	171551058	172239061	PSD3
7	171797535	171803956	171551058	172239061	PSD3
7	195663143	195666683	195644475	195816789	RBPMS
7	11225306	11231475	11222262	11306938	RUFY3
7	150707877	150711222	150702957	150756562	SCARA3
7	6018822	6021224	5995907	6083328	SEPTIN11
7	6078997	6080888	5995907	6083328	SEPTIN11
7	192112564	192116150	191948971	192161966	SGCZ
7	172477939	172480592	172464142	172524369	SH2D4A
7	142057435	142063632	142050236	142230031	SH3D19
7	139288874	139291568	139198708	139389969	SH3RF1
7	6283499	6284732	6188982	6375494	SHROOM3
7	146752639	146756122	146668440	146926928	SLC10A7
7	146853413	146856168	146668440	146926928	SLC10A7
7	10903472	10905947	10616332	10967024	SLC4A4
7	73541678	73545547	73531058	73607532	SLC7A11
7	52773726	52776845	52509064	52869529	SLIT2
7	47896463	47898338	47888865	47900643	SMIM20
7	196719803	196749474	196718766	196841943	SNX25
7	196786971	196789641	196718766	196841943	SNX25
7	196337277	196343497	196164340	196508894	SORBS2
7	65430367	65433827	65036446	65461033	SORCS2
7	87324751	87327968	87289214	87641556	SPATA5
7	109850296	109851825	109698000	110043707	STPG2
7	36939503	36940610	36779421	36999304	TBC1D1
7	198865205	198866838	198808673	199501655	TENM3
7	103719087	103722920	103592321	103731202	TET2
7	136146590	136150157	135944096	136168848	TLL1
7	193167872	193169172	193165135	193193608	TRMT9B
7	112272326	112274500	111962843	112318177	UNC5C
7	179877414	179879563	179770228	180003678	UNC5D
7	179923292	179925079	179770228	180003678	UNC5D
7	188891570	188898714	188853481	188908962	VPS37A
7	153792546	153796139	153664640	153966828	XKR6
7	175109380	175110879	174983694	175345708	ZMAT4
8	123135971	123136981	123135353	123140623	ABHD1
8	108371147	108372233	108320410	108669766	ACOXL
8	94448348	94450893	94439874	94461589	ACTG2
8	76881353	76883160	76794514	77084828	ACYP2
8	125069601	125074463	125025785	125105323	ADCY3
8	57597183	57598732	57297719	57834116	AFF3
8	57624707	57627660	57297719	57834116	AFF3
8	121062762	121068987	120676608	121357234	ALK
8	90589606	90595793	90414072	90641902	ANTXR1
8	90036829	90043572	90007142	90092577	APLF
8	118425036	118426794	118329369	118562451	BIRC6
8	25086983	25088740	25069446	25089210	BPIFB1
8	119860805	119864241	119831846	119895132	CAPN13
8	117765269	117766350	117593794	117783408	CRIM1
8	100194090	100197805	99121185	100272367	CTNNA2
8	99540431	99543133	99121185	100272367	CTNNA2
8	99566598	99570705	99121185	100272367	CTNNA2
8	99566831	99568390	99121185	100272367	CTNNA2
8	141825662	141826745	141818756	142022211	DCDC2C
8	89773864	89775956	89729989	89838543	DNAAF10
8	103653962	103659815	103486674	103710505	DNAH6
8	123366309	123367681	123294395	123385000	DPYSL5
8	57095953	57097890	57085584	57166655	EIF5B
8	93194168	93197061	92996012	93621068	EXOC6B
8	93475433	93478513	92996012	93621068	EXOC6B
8	119711410	119713288	119524801	119733853	GALNT14
8	125535412	125536611	125503739	125644688	ITSN2
8	125551996	125554118	125503739	125644688	ITSN2
8	41417230	41419536	41406481	41697081	KIF16B
8	126077528	126080164	126013509	126309951	KLHL29
8	115877682	115879595	115854197	116057639	LOC122915160
8	115936211	115937915	115854197	116057639	LOC122915160
8	101142206	101143560	101129906	101235253	LOC122915453
8	105986334	105989942	105985307	106174604	LOC122915504
8	106043869	106050064	105985307	106174604	LOC122915504
8	106051430	106128693	105985307	106174604	LOC122915504
8	106067059	106074312	105985307	106174604	LOC122915504
8	106148119	106149452	105985307	106174604	LOC122915504
8	117191328	117193768	117182927	117306089	LOC122915780
8	39533941	39535963	39233539	41204885	MACROD2
8	40352466	40354674	39233539	41204885	MACROD2
8	41179126	41180350	39233539	41204885	MACROD2
8	138054680	138056930	138021145	138141689	MBOAT2
8	118928920	118932521	118819604	118935296	MEMO1
8	143005532	143010117	142809601	143203017	MYT1L
8	23740803	23742798	23671293	23779615	NCOA6
8	58592655	58599971	58449755	58615152	NPAS2
8	73260835	73262860	73107077	74275020	NRXN1
8	73728233	73729970	73107077	74275020	NRXN1
8	73934509	73937040	73107077	74275020	NRXN1
8	74121347	74125627	73107077	74275020	NRXN1
8	74149817	74153857	73107077	74275020	NRXN1
8	35147374	35154104	35077087	35397896	PAK5
8	35179092	35185855	35077087	35397896	PAK5
8	35214117	35217076	35077087	35397896	PAK5
8	35294567	35301282	35077087	35397896	PAK5
8	35371455	35373230	35077087	35397896	PAK5
8	23852394	23853598	23812352	23905593	PIGU
8	23899963	23902389	23812352	23905593	PIGU
8	33823021	33825279	33710917	34396662	PLCB1
8	71884880	71888565	71843837	71913665	PPP1R21
8	78325070	78326297	78293501	78363432	PPP4R3B
8	55295306	55297592	55276337	55763727	PRKCE
8	55306076	55312285	55276337	55763727	PRKCE
8	55721640	55723351	55276337	55763727	PRKCE
8	17324685	17326491	16786210	17591026	PTPRT
8	17349944	17353898	16786210	17591026	PTPRT
8	17384884	17386978	16786210	17591026	PTPRT
8	124051813	124054187	124030336	124119483	RAB10
8	45404103	45405658	45149141	45476622	RALGAPA2
8	104956189	104958374	104854898	104959767	REEP1
8	57219443	57221097	57167372	57262880	REV1
8	139653416	139655133	139578790	139664164	RNF144A
8	105942500	105951967	105914094	105952656	RPIA
8	58627288	58628663	58620687	58629158	RPL31
8	66563850	66570098	66555726	66633144	SEPTIN10
8	111633657	111635024	111564410	111895010	SLC8A1
8	60116209	60117344	60094823	60193378	SLC9A2
8	112828783	112832240	112767158	112912635	SOS1
8	118739189	118740986	118730431	118786283	SPAST
8	118745595	118747470	118730431	118786283	SPAST
8	118747543	118748591	118730431	118786283	SPAST
8	118748666	118751935	118730431	118786283	SPAST
8	118753576	118758395	118730431	118786283	SPAST
8	118758490	118765794	118730431	118786283	SPAST
8	118765875	118768174	118730431	118786283	SPAST
8	118768258	118785805	118730431	118786283	SPAST
8	55139925	55141201	55037977	55236302	SRBD1
8	38767800	38773978	38657109	38940872	TASP1
8	38835922	38836954	38657109	38940872	TASP1
8	53181939	53183794	53103692	53425656	THADA
8	121625091	121626306	121614107	121631154	TRMT61B
8	70567529	70568576	70546762	70699033	TSGA10
8	8471578	8473157	8322025	8755637	TSHZ2
8	8581743	8585204	8322025	8755637	TSHZ2
8	107225057	107226644	107202394	107236739	TTL
8	15603174	15604369	15575999	15612100	TTPAL
8	26152331	26154541	26141049	26164410	XKR7
8	18294354	18304839	18251255	18367667	ZHX3
9	49322029	49326256	49303938	49337183	ACER2
9	49975001	49976069	49795027	50185611	ADAMTSL1
9	10361729	10363318	10356219	10374878	ADGRD2
9	75679588	75683129	75658911	75818789	AGTPBP1
9	3683736	3684825	3640011	3777690	AK8
9	87720272	87730266	87706723	88099437	ALDH1A1
9	87729048	87730700	87706723	88099437	ALDH1A1
9	32706914	32709058	32702968	32729158	ANP32B
9	32709247	32714701	32702968	32729158	ANP32B
9	32714823	32718731	32702968	32729158	ANP32B
9	32718878	32728829	32702968	32729158	ANP32B
9	91072770	91073970	91025597	91089540	APBA1
9	13871124	13872350	13767820	13936791	CDK5RAP2
9	90722246	90724623	90654073	90821767	CFAP95
9	51174340	51180755	51121198	51412781	CNTLN
9	10973494	10974540	10788347	11284172	DENND1A
9	92813674	92816154	92742564	92845937	DMRT1
9	73145317	73149196	73118187	73390238	FANCC
9	77791041	77793328	77522164	77840464	FRMD3
9	26419939	26424432	26415878	26482704	FSD1L
9	84163049	84164941	84043864	84235571	GNA14
9	21450260	21451700	21449302	21457480	GNG10
9	72282929	72284418	72248787	72289327	HSD17B3
9	30886795	30888691	30783971	30952850	INVS
9	92643387	92645986	92487650	92683732	KANK1
9	41073368	41302981	41072931	42264090	LINGO2
9	41348676	41349901	41072931	42264090	LINGO2
9	41459418	41461311	41072931	42264090	LINGO2
9	41497862	41504407	41072931	42264090	LINGO2
9	41923704	41925130	41072931	42264090	LINGO2
9	42116171	42122374	41072931	42264090	LINGO2
9	27537431	27538824	27507432	27564732	LOC122916712
9	28294770	28301379	28292827	28363142	LOC122916714
9	38184626	38187813	38160343	38276217	LOC122916724
9	46735745	46741905	46662496	46831557	LOC122916731
9	56314052	56318132	56268190	56444759	LOC122916744
9	73987130	73994412	73984478	74006242	LOC122916753
9	94625015	94627022	94591769	94685295	LOC122916788
9	11479232	11480453	11389172	11521937	LOC122917269
9	12092509	12093709	12072450	12098230	LOC122917281
9	29887325	29888957	29885786	29900419	LOC122917402
9	42911231	42913278	42894825	42913421	LOC122917548
9	42894990	42896633	42894825	42913421	LOC122917548
9	42896746	42902620	42894825	42913421	LOC122917548
9	42902735	42905155	42894825	42913421	LOC122917548
9	42905252	42907596	42894825	42913421	LOC122917548
9	42908370	42911144	42894825	42913421	LOC122917548
9	73603415	73605685	73396011	73732379	LOC122917633
9	73629166	73631317	73396011	73732379	LOC122917633
9	78061663	78065200	78052237	78107061	LOC122917660
9	78917316	78919553	78896221	78920974	LOC122917666
9	90140854	90142227	89666663	90151504	LOC122917706
9	94252626	94253874	94222575	94342968	LOC122917739
9	97676212	97678258	97474717	97712157	LOC122917773
9	99285695	99287502	99280848	99295960	LOC122917796
9	21995364	21998491	21901501	22034654	LPAR1
9	90567041	90568658	90438300	90581136	MAMDC2
9	13705340	13706560	13664848	13750390	MEGF9
9	34946225	34947299	34895636	34995707	MELK
9	48385704	48387607	48327768	48614872	MLLT3
9	48456639	48458461	48327768	48614872	MLLT3
9	37682122	37684260	37658221	37739301	NFX1
9	22873172	22876622	22555754	23006852	PALM2AKAP2
9	96812518	96817283	96807499	96902305	PDCD1LG2
9	91624598	91629203	91470336	91766039	PIP5K1B
9	91640850	91642807	91470336	91766039	PIP5K1B
9	91708094	91710480	91470336	91766039	PIP5K1B
9	43133834	43137062	43122288	43162771	PLAA
9	563469	565871	516055	571474	PNPLA7
9	84726769	84730330	84724076	84980544	PRUNE2
9	59648364	59649630	57779996	60030068	PTPRD
9	59804680	59810858	57779996	60030068	PTPRD
9	59903477	59905347	57779996	60030068	PTPRD
9	94927876	94931006	94904418	95186438	RFX3
9	96969666	96971147	96913517	97060947	RIC1
9	35134826	35135921	35069514	35214000	RNF38
9	86629123	86630557	86569850	86761053	RORB
9	86672251	86674585	86569850	86761053	RORB
9	1861563	1863454	1801173	1892876	RXRA
9	21426294	21429586	21365598	21443498	SHOC1
9	49198148	49200400	49014363	49265862	SLC24A2
9	26656163	26671741	26490149	26691787	SLC44A1
9	20456154	20457647	20435164	20547703	SNX30
9	21141304	21143945	21019139	21150525	SUSD1
9	6819503	6821273	6818561	6835906	TBC1D13
9	32561621	32567832	32517322	32575184	TBC1D2
9	42911231	42913278	42908820	43003604	TEK
9	91306738	91307905	91222718	91317221	TJP2
9	88174418	88178378	88153059	88538091	TMC1
9	86488143	86489861	86373343	86538655	TRPM6
9	1504479	1506047	1452008	1596921	VAV2
9	1511729	1513795	1452008	1596921	VAV2
9	84331116	84336361	84248963	84489520	VPS13A
9	84355887	84356984	84248963	84489520	VPS13A
9	84432574	84438800	84248963	84489520	VPS13A
10	59147050	59148648	59105310	59155541	ANKRD45
10	18629953	18631133	18259159	18659505	BRINP3
10	51037913	51039264	50941144	51165838	C10H1orf21
10	40623593	40627915	40551156	40677659	CATSPERE
10	40704248	40705467	40688000	40731194	DESI2
10	60793836	60795323	60745559	60906883	DNAH14
10	34759138	34761920	34621147	35156012	DNM3
10	34999076	35000237	34621147	35156012	DNM3
10	35141425	35145055	34621147	35156012	DNM3
10	14389563	14392488	14353013	14975964	ESRRG
10	2906440	2913142	2902625	2930426	FCRL4
10	37106908	37108310	36780022	37146460	FMN2
10	14047508	14049822	13939258	14112157	GPATCH2
10	14077006	14083896	13939258	14112157	GPATCH2
10	14101291	14102761	13939258	14112157	GPATCH2
10	37233314	37234720	37193764	37271640	GREM2
10	62839179	62840403	62769213	63115824	HHAT
10	63004657	63008728	62769213	63115824	HHAT
10	52559623	52561492	52128711	52599391	HMCN1
10	36598243	36599639	36594796	36655362	ILDR2
10	70879677	70881372	70841688	70898152	IPO9
10	62585965	62587814	62392609	62769259	KCNH1
10	70123511	70124844	70087787	70135680	KIF21B
10	59047400	59051122	59028014	59089603	KLHL20
10	70936974	70938914	70916388	70957328	LMOD1
10	5307920	5309467	5292566	5314851	LOC122918355
10	12981131	12982400	12838106	13022331	LOC122918427
10	33616199	33617287	33570479	33665941	LOC122918477
10	48975467	48988056	48967943	49006383	LOC122918594
10	65539022	65540225	65520630	65694104	LOC122918733
10	31372337	31375124	31363899	31389528	MPC2
10	67546712	67552001	67531334	67684755	NEK7
10	32516070	32518468	32385432	32673779	NME7
10	32634611	32636521	32385432	32673779	NME7
10	32652775	32653793	32385432	32673779	NME7
10	50049455	50052030	49931024	50121084	NMNAT2
10	50091693	50093081	49931024	50121084	NMNAT2
10	56347343	56348875	56294070	56586581	PAPPA2
10	56392735	56395760	56294070	56586581	PAPPA2
10	38603888	38607011	38539252	38929766	PLD5
10	38629239	38631677	38539252	38929766	PLD5
10	38650742	38651989	38539252	38929766	PLD5
10	58262443	58264068	57952606	58723451	RABGAP1L
10	58533470	58535690	57952606	58723451	RABGAP1L
10	54866275	54868503	54673348	55030659	RASAL2
10	37672245	37674056	37456250	37959619	RGS7
10	37811111	37817313	37456250	37959619	RGS7
10	37941767	37946314	37456250	37959619	RGS7
10	44561575	44563714	44443313	44673392	RPS6KC1
10	44571118	44572962	44443313	44673392	RPS6KC1
10	44638755	44641429	44443313	44673392	RPS6KC1
10	60192457	60194245	60187965	60208055	SRP9
10	47798740	47800242	47764600	47811531	STX6
10	63401075	63404020	63269671	63464666	SYT14
10	63452825	63454481	63269671	63464666	SYT14
10	15570100	15571560	15056974	15746914	USH2A
11	179180493	179188867	179139976	179310962	ABTB2
11	179270292	179272923	179139976	179310962	ABTB2
11	709728	711123	695300	735337	ACSF3
11	44908597	44909709	44876674	44945475	ACTN4
11	189573122	189576627	189402432	189583224	AMBRA1
11	130567967	130574157	130566058	130719628	AMOTL1
11	205652373	205653812	205593028	205671642	ANO1
11	55508371	55511201	55501588	55519645	ARHGEF1
11	4144989	4146593	4095315	4154478	ATP2C2
11	108666157	108667766	108660121	108685403	BCL9L
11	52198026	52214008	52197880	52272878	BICRA
11	32429192	32435374	32411742	32449184	BRD7
11	189896336	189899836	189881214	190069707	C7H11orf49
11	189908253	189913940	189881214	190069707	C7H11orf49
11	37608237	37610679	37604802	37614110	C7H19orf12
11	105423712	105431389	105419266	105744589	CADM1
11	44949715	44952763	44945629	44956109	CAPN12
11	179063051	179064683	179053731	179092194	CAPRIN1
11	17956188	17957949	17954671	17966784	CARMIL2
11	204571605	204576001	204557946	204597728	CARS1
11	204573368	204575303	204557946	204597728	CARS1
11	204575306	204577041	204557946	204597728	CARS1
11	179405798	179408401	179372993	179414225	CAT
11	108972827	108973878	108902138	108984246	CBL
11	25930386	25931626	25925349	25983858	CCDC113
11	199471143	199473016	199462673	199477069	CCDC88B
11	187843755	187844997	187808605	187857085	CD82
11	187853979	187857072	187808605	187857085	CD82
11	16981730	16986912	16940842	17026256	CDH1
11	16995396	17000468	16940842	17026256	CDH1
11	16996816	16998229	16940842	17026256	CDH1
11	20224653	20227468	20144677	20295282	CDH11
11	4934583	4936481	4581083	5581577	CDH13
11	5466683	5471453	4581083	5581577	CDH13
11	27838281	27841127	27826457	27857605	CES1
11	11555958	11564269	11441388	11571358	CFDP1
11	29887123	29889780	29790873	30015297	CHD9
11	189729736	189731104	189706741	189814568	CKAP5
11	150693521	150694540	150630915	150773558	CLPB
11	126284728	126289223	125189486	126567950	CNTN5
11	126381644	126382834	125189486	126567950	CNTN5
11	126382786	126385528	125189486	126567950	CNTN5
11	10707884	10709024	10628635	10867002	CNTNAP4
11	409091	410158	405358	419474	CPNE7
11	17997906	17999260	17970580	18025545	CTCF
11	108652215	108655317	108645035	108656432	CXCR5
11	197133860	197137395	197133731	197165449	DDB1
11	95720061	95722273	95442137	95735841	DDX10
11	108554688	108555902	108546180	108579250	DDX6
11	136867	139315	127284	153592	DEF8
11	139369324	139371384	138518626	140571201	DLG2
11	140429011	140431106	138518626	140571201	DLG2
11	100431381	100433106	100176307	100450488	DYNC2H1
11	177073575	177075628	176877354	177120108	ELP4
11	177075745	177076904	176877354	177120108	ELP4
11	3068915	3071084	3054365	3072326	EMC8
11	56881933	56883481	56880381	56888633	EXOSC5
11	95831468	95834491	95802818	95870875	EXPH5
11	187427589	187435860	187400938	187541172	EXT2
11	149712417	149715263	149604773	149803830	FAM168A
11	149742248	149746372	149604773	149803830	FAM168A
11	132266296	132272520	132112333	132753418	FAT3
11	150200659	150202194	150042209	150327426	FCHSD2
11	150214001	150221923	150042209	150327426	FCHSD2
11	114637175	114643388	114621370	114667998	FEZ1
11	117821473	117823776	117787843	117911105	FLI1
11	117891882	117896127	117787843	117911105	FLI1
11	108720228	108723969	108716530	108724827	FOXR1
11	29349906	29352264	29158918	29532739	FTO
11	159383137	159391017	159297512	159637388	GALNT18
11	159488401	159494688	159297512	159637388	GALNT18
11	159513274	159514851	159297512	159637388	GALNT18
11	159540003	159541154	159297512	159637388	GALNT18
11	146407223	146413906	146388948	146534652	GDPD4
11	12245045	12248097	12164084	12328886	GLG1
11	12245077	12246518	12164084	12328886	GLG1
11	12246591	12248088	12164084	12328886	GLG1
11	98392656	98399686	98067983	98475232	GRIA4
11	98458386	98461358	98067983	98475232	GRIA4
11	98461695	98462828	98067983	98475232	GRIA4
11	110362308	110363384	110064926	110485944	GRIK4
11	55593521	55599745	55590286	55641613	GRIK5
11	53245623	53253519	53241758	53269717	HIF3A
11	56816592	56818510	56790315	56827499	HNRNPUL1
11	93190171	93192897	93171980	93196847	HOATZ
11	13086640	13092851	12879011	13205278	HYDIN
11	158776698	158778753	158683634	158810066	IRAG1
11	204144971	204146385	204125780	204430691	KCNQ1
11	204204537	204210718	204125780	204430691	KCNQ1
11	204246310	204248162	204125780	204430691	KCNQ1
11	173732447	173733608	173665642	173745129	KIF18A
11	115527318	115528593	115489696	116022150	KIRREL3
11	115829640	115830853	115489696	116022150	KIRREL3
11	207049751	207051109	207002660	207056234	KMT5B
11	180820296	180823813	180684795	180905188	LDLRAD3
11	1530267	1534144	1446212	1561450	LOC122911148
11	6425871	6426881	6344983	6565238	LOC122911200
11	14576516	14582735	14499730	14636444	LOC122911285
11	43643846	43645785	43533716	43719983	LOC122911597
11	46852787	46858982	46846764	46864561	LOC122911694
11	48921460	48925518	48858547	48954718	LOC122911695
11	48886318	48892499	48858547	48954718	LOC122911695
11	48497366	48498571	48475813	48534338	LOC122911696
11	48921460	48925518	48920395	48931078	LOC122911713
11	198685188	198686619	198676548	198710722	LOC122913034
11	198697124	198700340	198676548	198710722	LOC122913034
11	42678562	42682101	42674175	42682118	LOC122913300
11	60399135	60401492	60383282	60407309	LOC122913413
11	142238725	142240619	142136619	142258619	LOC122913486
11	153718018	153721264	153708504	153739055	LOC122913544
11	183880905	183883494	183853480	183960740	LOC122913598
11	90397376	90399247	90366789	90399278	LOC122913944
11	93797449	93803666	93712551	93808537	LOC122913951
11	123588300	123591419	123585547	123611007	LOC122914058
11	178934954	178941145	178915267	178945445	LOC122914302
11	202823576	202826951	202823055	202827434	LOC122914582
11	184163689	184164979	184102171	185299588	LRRC4C
11	184187543	184192188	184102171	185299588	LRRC4C
11	184349667	184351116	184102171	185299588	LRRC4C
11	184582780	184584111	184102171	185299588	LRRC4C
11	184890857	184895433	184102171	185299588	LRRC4C
11	41344370	41347168	41331097	41388757	LSM14A
11	199206866	199211708	199171024	199312330	MACROD1
11	137723047	137730144	137562148	137781211	ME3
11	149406258	149409184	149363172	149418021	MRPL48
11	203185294	203187694	203183493	203214545	MUC5B
11	203188924	203190944	203183493	203214545	MUC5B
11	16249929	16251157	16202684	16317935	NFAT5
11	32177642	32183797	32170277	32255606	NKD1
11	26844446	26845783	26829680	26914127	NLRC5
11	120864547	120866182	120237243	121180343	NTM
11	121038443	121040177	120237243	121180343	NTM
11	121842973	121844385	121180428	122341489	OPCML
11	146309172	146311517	146223195	146372255	PAK1
11	180308136	180310566	180266104	180421144	PAMR1
11	160344086	160388700	160311536	160487836	PARVA
11	160450600	160456777	160311536	160487836	PARVA
11	160466026	160473758	160311536	160487836	PARVA
11	160475800	160479701	160311536	160487836	PARVA
11	162469726	162475903	162328101	162512294	PDE3B
11	40704928	40706236	40674384	40782252	PEPD
11	40732839	40734407	40674384	40782252	PEPD
11	40756785	40765472	40674384	40782252	PEPD
11	953762	955358	945983	992644	PIEZO1
11	6772491	6777003	6735644	6825881	PKD1L2
11	93333303	93334763	93315109	93339663	POU2AF1
11	190824719	190826634	190818267	190868811	PTPRJ
11	96336383	96337689	96323643	96397051	RAB39A
11	96337820	96339300	96323643	96397051	RAB39A
11	94285346	94291704	94277126	94353049	RDX
11	40387811	40390153	40335517	40394481	RHPN2
11	156539109	156545795	156535162	156597975	RIC3
11	29655914	29657129	29532886	29665406	RPGRIP1L
11	59950975	59952180	59950842	59953141	RPL28
11	162003461	162010444	161994128	162066119	RRAS2
11	198928873	198930834	198898155	198965835	RTN3
11	44779372	44782055	44730889	44841605	RYR1
11	157324662	157325952	157309218	157376431	SCUBE2
11	157364506	157366713	157309218	157376431	SCUBE2
11	50105273	50107366	50074282	50117528	SHANK1
11	205243543	205245559	204950581	205409128	SHANK2
11	45069697	45072806	45058760	45075581	SIRT2
11	194209396	194210596	194198950	194219867	SLC43A3
11	17307390	17308875	17275355	17353623	SMPD3
11	16640449	16643485	16549977	16663775	SNTB2
11	161752140	161756802	161725716	161986606	SPON1
11	161781295	161783068	161725716	161986606	SPON1
11	59865988	59868718	59854825	59877915	SSC5D
11	156847437	156848791	156791647	156860617	STK33
11	157899004	157900353	157838670	157906850	SWAP70
11	155869324	155870771	155790841	155995949	SYT9
11	16750555	16756718	16748153	16930993	TANGO6
11	16784775	16785979	16748153	16930993	TANGO6
11	145134621	145137147	144775730	145154890	TENM4
11	145142534	145143912	144775730	145154890	TENM4
11	137224499	137230791	137017818	137274595	TMEM135
11	60952284	60953813	60945607	60954065	TMEM145
11	180528652	180532231	180465833	180576739	TRIM44
11	187975450	187976767	187941306	188119012	TSPAN18
11	112039706	112041654	111911792	112048578	UBASH3B
11	147551504	147553689	147519664	147825479	UVRAG
11	9490040	9495163	9442734	9580109	VAT1L
11	11912740	11914258	11845980	11939740	WDR59
11	42742434	42743663	42725247	42770077	WDR62
11	8594901	8699702	8423067	9358116	WWOX
11	16041601	16042613	16003424	16152812	WWP2
11	16090558	16092414	16003424	16152812	WWP2
11	195124651	195126783	195101474	195151711	ZFP91
11	157722269	157725074	157690653	157752096	ZNF143
11	13429420	13431792	13411418	13441166	ZNF19
11	32968308	32970246	32943850	33211772	ZNF423
11	43938067	43945905	43933032	43961813	ZNF527
11	38183958	38185955	38041691	38464576	ZNF536
11	38198846	38205066	38041691	38464576	ZNF536
11	38236214	38240571	38041691	38464576	ZNF536
11	59471242	59472862	59460218	59481987	ZNF787
11	57601913	57608095	57588999	57608457	ZSCAN1
11	58112382	58113404	58112306	58114227	ZSCAN4
12	52829464	52836785	52821583	52870641	A2ML1
12	133619076	133625173	133510404	133630325	ABI1
12	80309727	80315900	80145486	80348734	ADAMTS20
12	103793323	103796604	103776428	103799951	AKAP3
12	21344118	21345537	21307353	22422213	ANKS1B
12	22229325	22230792	21307353	22422213	ANKS1B
12	22249368	22252822	21307353	22422213	ANKS1B
12	22401253	22404404	21307353	22422213	ANKS1B
12	102680637	102683034	102436662	102777327	ANO2
12	20352350	20358554	20256236	20637073	ANO4
12	20606215	20608697	20256236	20637073	ANO4
12	4502683	4504160	4496394	4555986	ARHGAP8
12	4503581	4505723	4496394	4555986	ARHGAP8
12	82426876	82427991	82379428	82543251	ARID2
12	108886613	108889751	108811845	108896056	BCL2L13
12	72098237	72108522	72095499	72204596	C2CD5
12	107709224	107710670	107643413	108265265	CACNA1C
12	107928522	107929551	107643413	108265265	CACNA1C
12	125811950	125813795	125496195	125878298	CACNB2
12	120120606	120126789	119719570	120149306	CAMK1D
12	120248774	120255498	120237821	120366256	CCDC3
12	116784104	116789994	116691329	117134482	CCDC7
12	24596075	24597807	24512899	24625717	CDK17
12	138692464	138693707	138287041	139097100	CELF2
12	17360113	17363463	17121935	17381559	CHST11
12	53951627	53957934	53946018	53965371	CLEC9A
12	78018984	78020034	77698560	78055589	CNTN1
12	15235586	15236890	15221649	15319284	CRY1
12	11010274	11012470	10997019	11022371	CSF2RB
12	64323293	64324945	64303790	64505650	DENND5B
12	119515440	119516847	119472148	119528323	DHTKD1
12	147695141	147696355	147443172	147791091	DIP2C
12	129134746	129140932	129020412	129248853	DNAJC1
12	27458559	27460598	27451025	27570444	EEA1
12	5422583	5425636	5229273	5458814	EFCAB6
12	5448510	5450154	5229273	5458814	EFCAB6
12	106827073	106831288	106537161	107098416	ERC1
12	106833040	106834392	106537161	107098416	ERC1
12	106935867	106936935	106537161	107098416	ERC1
12	86559947	86563010	86531357	86599372	FAM186A
12	25542309	25543845	25482651	25597694	FGD6
12	25546205	25547327	25482651	25597694	FGD6
12	121452622	121455289	121023099	121629508	FRMD4A
12	147174735	147175798	147171303	147190969	GTPBP4
12	147177801	147179837	147171303	147190969	GTPBP4
12	147180782	147182840	147171303	147190969	GTPBP4
12	147183143	147185553	147171303	147190969	GTPBP4
12	147185655	147186855	147171303	147190969	GTPBP4
12	147187174	147189859	147171303	147190969	GTPBP4
12	123094527	123096817	123030216	123204881	ITGA8
12	4232464	4234472	4226595	4261670	KIAA0930
12	130855822	130857060	130748343	131431068	KIAA1217
12	131179826	131180891	130748343	131431068	KIAA1217
12	131257115	131258336	130748343	131431068	KIAA1217
12	88694094	88696145	88687879	88699417	KRT79
12	13797124	13798167	13355307	13888747	LARGE1
12	13849343	13851767	13355307	13888747	LARGE1
12	147332617	147335128	147269674	147342287	LARP4B
12	69306596	69308624	68954902	69440990	LMNTD1
12	34435107	34441288	34374444	34451512	LOC122890876
12	54397216	54400432	54394395	54406232	LOC122890901
12	93758144	93765276	93727224	93772415	LOC122890970
12	95867610	95873815	95848217	95889802	LOC122890977
12	17887870	17889374	17837528	17897096	LOC122891227
12	136468524	136469885	136457749	136484486	LOC122891715
12	118627274	118629686	118607338	118631703	LOC122891751
12	142931363	142932535	142922649	142980571	LOC122891994
12	142978266	142980478	142922649	142980571	LOC122891994
12	136776009	136778005	136775797	136793124	LOC122892068
12	133935752	133941881	133825477	133974574	LOC122892541
12	133955246	133961451	133825477	133974574	LOC122892541
12	55829886	55836083	55735024	55914516	LRP6
12	77377158	77379673	77246365	77385380	LRRK2
12	126437226	126446069	126327598	127165749	MALRD1
12	126566676	126568081	126327598	127165749	MALRD1
12	126585587	126589415	126327598	127165749	MALRD1
12	126912410	126916423	126327598	127165749	MALRD1
12	133730208	133735680	133704138	133739404	MASTL
12	7026593	7028448	6959436	7038600	MEI1
12	32753281	32754447	32649120	33359995	MGAT4C
12	32901647	32903286	32649120	33359995	MGAT4C
12	123359482	123360496	123273149	123366082	MINDY3
12	136159593	136161982	136075934	136377320	MPP7
12	130221191	130223019	130220122	130240529	MSRB2
12	51520623	51521653	51385171	51547983	MSRB3
12	40986530	40987776	40553914	41165605	NAV3
12	41089126	41090176	40553914	41165605	NAV3
12	42152602	42155013	42103290	42258969	OSBPL8
12	115107684	115112153	114963191	115622870	PARD3
12	63152218	63154377	63107237	63431278	PDE3A
12	78466800	78468478	78158358	78513397	PDZRN4
12	100349280	100350671	100349074	100352659	PFDN5
12	61505315	61508242	61164753	61529524	PIK3C2G
12	129822694	129824580	129735841	129907709	PIP4K2A
12	10004297	10006553	9981137	10042783	PLA2G6
12	436975	440774	362303	447748	PPP6R2
12	142623411	142624844	142604915	142773469	PRKCQ
12	142751750	142756364	142604915	142773469	PRKCQ
12	63760700	63761811	63740392	63769461	PYROXD1
12	7396090	7397881	7372225	7402445	RANGAP1
12	68863589	68869771	68818436	68955219	RASSF8
12	11747755	11749805	11680658	11946841	RBFOX2
12	11878961	11881063	11680658	11946841	RBFOX2
12	15543663	15546465	15531462	15689843	RFX4
12	15636873	15642414	15531462	15689843	RFX4
12	84296864	84298084	84249424	84300305	SENP1
12	76825883	76829043	76747262	77124075	SLC2A13
12	77099964	77102704	76747262	77124075	SLC2A13
12	63462511	63463731	63442000	63500892	SLCO1C1
12	4119814	4122103	4078770	4153514	SMC1B
12	70964655	70966275	70252037	71210286	SOX5
12	124833286	124834781	124725302	124874527	ST8SIA6
12	124861842	124867428	124725302	124874527	ST8SIA6
12	18123393	18124914	17979144	18143733	STAB2
12	67733479	67734558	67682910	67769172	STK38L
12	14182475	14184294	14004356	14462744	SYN3
12	14013335	14015845	14004356	14462744	SYN3
12	92610192	92611367	92375903	92869515	TAFA2
12	92613644	92616256	92375903	92869515	TAFA2
12	1635387	1638417	1600553	1764857	TAFA5
12	6653579	6655999	6569292	6675435	TCF20
12	14182475	14184294	14158563	14215313	TIMP3
12	81069945	81072825	80589199	81111492	TMEM117
12	36535126	36536804	36200205	36648997	TMTC2
12	8370489	8372724	8290563	8546685	TNRC6B
12	124628623	124633499	124584435	124649748	TRDMT1
12	6788338	6792829	6767866	6799194	WBP2NL
12	107167012	107170736	107127387	107235066	WNT5B
12	118466726	118468310	118353639	118538376	ZNF438
13	149345019	149347027	149281934	149629018	ADAMTSL3
13	149570047	149571229	149281934	149629018	ADAMTSL3
13	3158556	3162484	3154264	3164297	AMN
13	78125525	78131712	77976121	78254557	ATP8B4
13	5093574	5095990	5064022	5109596	BEGAIN
13	110546537	110548107	110533961	110573485	CCPG1
13	20979838	20980954	20600514	20998803	CEP128
13	20991958	20993197	20600514	20998803	CEP128
13	134439093	134445372	134379863	134487373	CERS3
13	45101064	45102102	45097856	45112389	CNIH1
13	10663557	10664629	10653878	10677199	DDX24
13	107291430	107293039	107204729	107334616	DENND4A
13	44459923	44461308	44459791	44498795	DLGAP5
13	44473259	44474425	44459791	44498795	DLGAP5
13	44474606	44477628	44459791	44498795	DLGAP5
13	44478615	44483074	44459791	44498795	DLGAP5
13	44483168	44485964	44459791	44498795	DLGAP5
13	44486182	44490766	44459791	44498795	DLGAP5
13	14546759	14549750	14525878	14566412	DNAL1
13	78449628	78451525	78439263	78458975	DTWD1
13	119079781	119101996	119079643	119166965	ETFA
13	119088204	119090028	119079643	119166965	ETFA
13	119102141	119103980	119079643	119166965	ETFA
13	119104245	119109551	119079643	119166965	ETFA
13	119109649	119111118	119079643	119166965	ETFA
13	119112329	119118416	119079643	119166965	ETFA
13	119157556	119166605	119079643	119166965	ETFA
13	132530452	132534862	132317359	132807119	FAM189A1
13	132649179	132653341	132317359	132807119	FAM189A1
13	132748325	132754511	132317359	132807119	FAM189A1
13	30391350	30392835	30325859	30399864	FBLN5
13	15444854	15446945	15443245	15458038	FCF1
13	46372203	46375713	46325210	46415980	FERMT2
13	92433126	92434184	92407387	92822512	FMN1
13	87487999	87489057	87458926	87633784	FSIP1
13	35321929	35323907	35257479	35575541	FUT8
13	35394096	35395833	35257479	35575541	FUT8
13	35531664	35533753	35257479	35575541	FUT8
13	77857766	77859384	77796663	77862151	GABPB1
13	127353637	127359845	127150523	127857681	GABRG3
13	127676506	127679463	127150523	127857681	GABRG3
13	115737595	115740111	115722873	115764765	HCN4
13	105366347	105369732	105328333	105472553	HERC1
13	41578947	41582080	41559103	41693148	KIAA0586
13	124763294	124768803	124725554	124791650	LOC122892950
13	145536799	145539991	145292761	145564115	LOC122893040
13	73773201	73779418	73674900	73944796	LOC122893311
13	59915101	59919092	59914276	59950895	LOC122893454
13	2631536	2633950	2629291	2656365	LOC122893565
13	62401951	62404623	62380191	62531143	LOC122894081
13	9136260	9138373	9118254	9144310	LOC122894096
13	124557846	124559788	124532947	124575298	LOC122894314
13	18364898	18365943	18317498	18429592	LOC122894471
13	81477310	81482343	81394967	81536730	LOC122894572
13	111293302	111300027	111291845	111302933	LOC122894660
13	133183135	133187438	133172694	133223837	LOC122894678
13	135340853	135342827	135287458	135449435	LRRC28
13	139955427	139958264	139846514	140034013	MCTP2
13	51115284	51116714	51075486	51920981	MDGA2
13	51117781	51121393	51075486	51920981	MDGA2
13	51543906	51545010	51075486	51920981	MDGA2
13	51863928	51866034	51075486	51920981	MDGA2
13	97393457	97394858	97375677	97395718	METTL3
13	75888742	75892706	75868870	76070674	MYO5A
13	114503656	114504847	114356157	114677846	MYO9A
13	18741595	18743188	18422109	20008200	NRXN3
13	19453610	19454700	18422109	20008200	NRXN3
13	19764586	19766302	18422109	20008200	NRXN3
13	128295715	128299817	128265828	128708609	OCA2
13	128455131	128485687	128265828	128708609	OCA2
13	131392577	131393865	131062445	131439651	OTUD7A
13	43502575	43503683	43458772	43780439	PELI2
13	17686510	17687845	17651343	17695619	POMT2
13	105786609	105790843	105785812	105791650	PPIB
13	86487267	86489696	86472758	86497070	PPP1R14D
13	86492115	86493136	86472758	86497070	PPP1R14D
13	4085830	4087460	3959156	4088482	PPP2R5C
13	37220766	37222092	37159716	37306071	PPP2R5E
13	37269177	37271369	37159716	37306071	PPP2R5E
13	67232537	67234832	67154309	67488254	PRKD1
13	62343330	62344579	62341211	62362476	PSMA6
13	62344754	62347615	62341211	62362476	PSMA6
13	62347773	62348814	62341211	62362476	PSMA6
13	62349505	62362304	62341211	62362476	PSMA6
13	62351889	62353369	62341211	62362476	PSMA6
13	13173870	13177967	12916851	13470339	RGS6
13	29616570	29619189	29526692	29699903	RPS6KA5
13	40433257	40435291	40386571	40611827	RTN1
13	44974236	44975917	44803147	45009697	SAMD4A
13	118714979	118718539	118469207	119038723	SCAPER
13	30849718	30855450	30697504	30871202	SLC24A4
13	61088805	61098011	60618621	61125629	SLC25A21
13	31417854	31418947	31413355	31563682	SMOC1
13	31486314	31487982	31413355	31563682	SMOC1
13	133713358	133716346	133702291	133716785	SNRPA1
13	82835472	82839640	82834000	82866710	SORD
13	82844340	82847828	82834000	82866710	SORD
13	82847987	82851530	82834000	82866710	SORD
13	98227630	98229329	98214548	98240791	SPESP1
13	17881575	17882631	17847542	17958485	SPTLC2
13	9509380	9511210	9498703	9583610	SYNE3
13	38445922	38446925	38421066	38523192	SYT16
13	133317705	133321577	133278028	133341360	TARS3
13	30261037	30262489	30253555	30294127	TC2N
13	119282034	119294451	119177413	119306700	TMEM266
13	82969215	82975177	82930862	82985586	TRIM69
13	48087273	48090085	48072248	48178384	TRIM9
13	21089106	21091896	21011530	21174558	TSHR
13	21091232	21092507	21011530	21174558	TSHR
13	29441531	29450718	29238461	29486024	TTC7B
13	111778408	111780446	111405001	112004404	UNC13C
13	77735862	77738488	77689192	77764320	USP8
13	33543693	33545710	33540999	33573362	VTI1B
13	83825588	83827120	83774401	83838677	WDR76
13	106148952	106151513	106088090	106319273	ZNF609
14	32010836	32012921	32008423	32028970	ANKS4B
14	32957223	32960000	32890339	32975590	ARHGAP17
14	13872851	13874168	13789540	14866450	AUTS2
14	14061086	14063382	13789540	14866450	AUTS2
14	14503667	14504756	13789540	14866450	AUTS2
14	14732570	14735713	13789540	14866450	AUTS2
14	30235873	30238113	30214934	30239147	CCP110
14	19095528	19097854	19081479	19105941	CDIP1
14	35186334	35188061	35176200	35202924	CDR2
14	10206000	10208439	9952805	10306910	CUX1
14	34206320	34214282	34190081	34216677	EARS2
14	11758824	11763049	11740142	11764389	EIF4H
14	5373878	5374953	5324959	5387425	FOXK1
14	15277880	15281446	15074182	15492291	GALNT17
14	15279913	15283270	15074182	15492291	GALNT17
14	23556261	23562471	23309245	23687401	GRIN2A
14	38140626	38142042	38115263	38313059	GSG1L
14	38163719	38165612	38115263	38313059	GSG1L
14	38239214	38240507	38115263	38313059	GSG1L
14	37908732	37910021	37867001	37935625	GTF3C1
14	36650605	36652582	36437710	36837358	HS3ST4
14	36678767	36680460	36437710	36837358	HS3ST4
14	40325759	40326790	40317080	40351490	ITGAX
14	40326943	40328991	40317080	40351490	ITGAX
14	36019866	36021299	35981474	36038915	LCMT1
14	31967869	31970450	31965083	32008482	LDAF1
14	38031215	38032468	37935799	38109219	LOC122895273
14	12176716	12178390	12167650	12201407	LOC122895324
14	8309226	8310558	8284958	8333643	LOC122895360
14	32245502	32252237	32075823	32253573	LOC122895416
14	29455166	29457286	29167729	29575002	LOC122895648
14	29489980	29496158	29167729	29575002	LOC122895648
14	24608230	24610800	24542751	24681931	LOC122896077
14	9122200	9123843	9121998	9133173	LRCH4
14	3185104	3191305	3125570	3447246	MAD1L1
14	1658745	1659998	1650175	1688623	NPRL3
14	20905509	20906662	20275825	21728656	RBFOX1
14	25099235	25100310	25085423	25565704	SNX29
14	35387462	35389258	35363552	35423138	VWA3A
14	38391319	38394010	38337363	38436949	XPO6
14	28700351	28701551	28641852	29184210	XYLT1
