# Supplementary material for: Genome-wide detection of copy number variation in American mink using whole-genome sequencing
Source: BMC Genomics. 2022 Sep 13;23:649. doi: 10.1186/s12864-022-08874-1 (PMC9468235; doi:10.1186/s12864-022-08874-1)
Supplement: Supplementary file 1 — Additional file 1: Table S1. List of CNVs identified on 100 American mink genomes. Table S2. Detail information of the detected CNVR. Table S3. List of genes completely/partially overlapped with CNVR in American mink. Table S4. Functional enrichment of gene ontology analysis of genes covered by CNVR. Table S5. Functional enrichment of KEGG pathway analysis of genes covered by CNVR. [file 12864_2022_8874_MOESM1_ESM.zip › 220429_Table S4.xlsx]

## Sheet: Sheet5
Table S4. Functional enrichment of gene ontology analyses of the genes covered by CNVR.
ID	Description	p.adjust	Count	geneID
GO:0007409	axonogenesis	9.15647e-07	59	FYN/FSTL4/SLIT3/TRIO/UST/LAMA2/DISC1/ANK3/PAX2/DAB1/NTNG1/DCC/LAMA3/LAMA1/PTPRM/EPHA4/ITGA4/RELN/CRPPA/EXT1/ATP8A2/MAP3K13/PAK2/SEMA5B/EPHB1/RYK/TIAM1/GOLGA4/CNTN4/CHL1/CHODL/ROBO2/ROBO1/EPHA6/DSCAM/ALCAM/BOC/FEZ1/PAK1/LRRC4C/CDH11/CTNNA2/TTL/SOS1/SPAST/DPYSL5/RAB10/NRXN1/RUFY3/UNC5C/PALLD/KIF13B/UNC5D/SLIT2/PARD3/PRKCQ/NRXN3/RPS6KA5/AUTS2
GO:0061564	axon development	1.72063e-06	62	FYN/FSTL4/SLIT3/TRIO/UST/LAMA2/DISC1/ANK3/PAX2/DAB1/NTNG1/LRIG2/DCC/LAMA3/LAMA1/PTPRM/EPHA4/ITGA4/RELN/CRPPA/EXT1/ATP8A2/MAP3K13/PAK2/SEMA5B/EPHB1/RYK/TIAM1/GOLGA4/GRM7/CNTN4/CHL1/NCAM2/CHODL/ROBO2/ROBO1/EPHA6/DSCAM/ALCAM/BOC/FEZ1/PAK1/LRRC4C/CDH11/CTNNA2/TTL/SOS1/SPAST/DPYSL5/RAB10/NRXN1/RUFY3/UNC5C/PALLD/KIF13B/UNC5D/SLIT2/PARD3/PRKCQ/NRXN3/RPS6KA5/AUTS2
GO:0050804	modulation of chemical synaptic transmission	1.72063e-06	59	GRM4/AKAP12/FYN/RASGRF2/GRIK2/GRM1/PRKN/LAMA2/PRKCZ/DISC1/NRG3/GRID1/NEURL1/SORCS3/NTNG1/DCC/DLGAP1/EPHA4/SLC4A10/RAB3GAP1/RELN/DGKI/RIMS2/FGF14/CLSTN2/EPHB1/TMEM108/GRM7/CNTN4/PXK/MME/NLGN1/CNTNAP4/GRIK4/CDH1/LRRC4C/CDH11/SHANK2/SHANK1/GRIK5/PLCB1/PRKCE/NRXN1/SLC24A2/PTPRD/APBA1/GRID2/SORCS2/SLC7A11/PLA2G6/ERC1/CACNB2/SYN3/LRRK2/UNC13C/MCTP2/BEGAIN/USP8/GRIN2A
GO:0099177	regulation of trans-synaptic signaling	1.72063e-06	59	GRM4/AKAP12/FYN/RASGRF2/GRIK2/GRM1/PRKN/LAMA2/PRKCZ/DISC1/NRG3/GRID1/NEURL1/SORCS3/NTNG1/DCC/DLGAP1/EPHA4/SLC4A10/RAB3GAP1/RELN/DGKI/RIMS2/FGF14/CLSTN2/EPHB1/TMEM108/GRM7/CNTN4/PXK/MME/NLGN1/CNTNAP4/GRIK4/CDH1/LRRC4C/CDH11/SHANK2/SHANK1/GRIK5/PLCB1/PRKCE/NRXN1/SLC24A2/PTPRD/APBA1/GRID2/SORCS2/SLC7A11/PLA2G6/ERC1/CACNB2/SYN3/LRRK2/UNC13C/MCTP2/BEGAIN/USP8/GRIN2A
GO:0010975	regulation of neuron projection development	1.4023e-05	57	ADGRB3/MBOAT1/FYN/ARSB/FSTL4/TMEM30A/UST/DISC1/DAB1/ROR1/LRRC7/NEGR1/NTNG1/LRIG2/DCC/ABI2/RIT2/EPHA4/HECW1/RELN/MAGI2/CSMD3/TOX/ATP8A2/MAP3K13/PAK2/SEMA5B/RYK/TIAM1/ULK4/GOLGA4/PTPRG/CHODL/ROBO2/ROBO1/DSCAM/NLGN1/FEZ1/PAK1/CAPRIN1/LRRC4C/CTNNA2/ALK/LPAR1/PTPRD/KANK1/DNM3/RUFY3/GRID2/KIF13B/TENM3/SLIT2/CAMK1D/LRRK2/CNTN1/PRKD1/CUX1
GO:0042391	regulation of membrane potential	0.000162626	53	GLRA1/HCN1/GRIK2/GRM1/PRKN/HEBP2/PRKCZ/RYR2/ANK3/KCNMA1/GRID1/ZMPSTE24/KCND3/PIEZO2/KCNH7/RAB3GAP1/DLD/RELN/SLC26A5/KCND2/RIMS2/NALCN/FGF14/ASIC2/KCNMB2/FGF12/DLG1/TMEM108/PXK/CACNA1D/NLGN1/GRIK4/WWP2/KCNQ1/SHANK1/GRIK5/PIEZO1/SLC8A1/NRXN1/GNA14/KCNH1/SLC4A4/GRID2/GLRA3/GABRA2/ANK2/CACNA1C/CACNB2/LRRK2/HCN4/GABRG3/SLC24A4/GRIN2A
GO:0035249	synaptic transmission, glutamatergic	0.000162626	20	GRM4/GRIK2/GRM1/PRKN/DISC1/GRID1/RAB3GAP1/RELN/EXT1/DGKI/GRM7/NLGN1/GRIK4/GRIK5/NRXN1/GRID2/GRIA2/PLA2G6/LRRK2/UNC13C
GO:0007411	axon guidance	0.000199969	34	FYN/SLIT3/TRIO/LAMA2/DCC/LAMA3/LAMA1/PTPRM/EPHA4/RELN/CRPPA/EXT1/SEMA5B/EPHB1/RYK/CNTN4/CHL1/ROBO2/ROBO1/EPHA6/DSCAM/ALCAM/BOC/FEZ1/SOS1/DPYSL5/NRXN1/UNC5C/PALLD/UNC5D/SLIT2/PRKCQ/NRXN3/RPS6KA5
GO:0097485	neuron projection guidance	0.000199969	34	FYN/SLIT3/TRIO/LAMA2/DCC/LAMA3/LAMA1/PTPRM/EPHA4/RELN/CRPPA/EXT1/SEMA5B/EPHB1/RYK/CNTN4/CHL1/ROBO2/ROBO1/EPHA6/DSCAM/ALCAM/BOC/FEZ1/SOS1/DPYSL5/NRXN1/UNC5C/PALLD/UNC5D/SLIT2/PRKCQ/NRXN3/RPS6KA5
GO:0031346	positive regulation of cell projection organization	0.000266863	45	FYN/ARSB/TMEM30A/DISC1/NEURL1/ROR1/LRRC7/NEGR1/ABI2/RIT2/EPHA4/HDAC4/NCKAP1/ACTR3/RELN/MAGI2/TOX/ARHGEF7/ATP8A2/MAP3K13/TIAM1/GOLGA4/CHODL/ROBO2/ROBO1/DSCAM/CLRN1/NLGN1/FEZ1/DEF8/PAK1/CAPRIN1/CARMIL2/ALK/PTPRD/DNM3/RUFY3/TENM3/SLIT2/CAMK1D/CNTN1/PRKD1/CUX1/AUTS2/CCP110
GO:0022604	regulation of cell morphogenesis	0.000269275	41	NEDD9/FYN/PRKN/FGD2/EZR/CAPZB/DOCK1/ZMYM6/ZMPSTE24/NTNG1/EPB41L3/EPHA4/RELN/SLC26A5/STRIP2/RIMS2/ARHGEF7/MAP3K13/OSTN/DLG1/TIAM1/BCL9L/CFDP1/PARVA/CAPRIN1/ACTN4/RDX/ITSN2/LPAR1/PALM2AKAP2/PLAA/PTPRD/KANK1/SH3D19/DLC1/SHROOM3/FGD6/MYO9A/FERMT2/SYNE3/CUX1
GO:0050808	synapse organization	0.00027908	51	ADGRB3/FYN/CDH9/CTNND2/DISC1/ANK3/LRRTM3/ARHGAP22/NEURL1/CTBP2/NTNG1/ABI2/EPHA4/DOCK10/RELN/PCLO/GPC6/ASIC2/DLG1/CLSTN2/EPHB1/RYK/TMEM108/TIAM1/PDZRN3/INSR/ROBO2/DSCAM/NLGN1/KIRREL3/CNTN5/CDH1/CAPRIN1/LRRC4C/SHANK2/SHANK1/CTNNA2/NRXN1/LINGO2/PTPRD/DNM3/GRID2/NRG1/GABRA2/APBB2/SEPTIN11/SLC7A11/ERC1/CACNB2/LRRK2/UNC13C
GO:1902414	protein localization to cell junction	0.00056031	19	MAPK9/PRKCZ/JAK1/RAB27B/RELN/PCLO/GPC6/ASIC2/DLG1/PAK2/HEG1/NLGN1/DLG2/SHANK1/NRXN1/TJP2/MPP7/FERMT2/GRIN2A
GO:0007215	glutamate receptor signaling pathway	0.00056031	14	GRM4/FYN/GRIK2/GRM1/GRID1/TIAM1/GRM7/GRIK4/GRIK5/GRIA4/PLCB1/GRID2/GRIA2/GRIN2A
GO:0034329	cell junction assembly	0.000775116	49	DST/ADGRB3/DUSP22/CDH6/CDH9/CDH18/CTNND2/PTPRK/LRRTM3/CLASP1/CDH19/EPB41L3/PCLO/CNTNAP2/PRKCA/GPC6/ARHGEF7/ASIC2/DLG1/PAK2/HEG1/CLSTN2/EPHB1/RYK/ROBO2/DSCAM/NLGN1/KIRREL3/CNTN5/CDH1/PTPRJ/CDH11/SHANK2/NRXN1/LINGO2/TEK/PTPRD/DNM3/GRID2/NRG1/DLC1/GABRA2/LIMCH1/ANK2/PARD3/MPP7/MYO9A/FERMT2/FMN1
GO:0016358	dendrite development	0.00348365	32	ADGRB3/DCDC2/FYN/FSTL4/CTNND2/DISC1/PRKG1/NEURL1/DAB1/DCC/ABI2/EPHA4/DOCK10/HECW1/RELN/CSMD3/PAK2/EPHB1/TIAM1/DSCAM/NLGN1/CAPRIN1/SHANK1/CTNNA2/ALK/PTPRD/DNM3/RBFOX2/CAMK1D/ABI1/LRRK2/CUX1
GO:0060078	regulation of postsynaptic membrane potential	0.00348365	22	GLRA1/GRIK2/GRM1/PRKCZ/GRID1/RAB3GAP1/RELN/KCND2/RIMS2/FGF14/TMEM108/NLGN1/GRIK4/SHANK1/GRIK5/NRXN1/GRID2/GLRA3/GABRA2/LRRK2/GABRG3/GRIN2A
GO:0035235	ionotropic glutamate receptor signaling pathway	0.00348365	9	GRIK2/GRID1/TIAM1/GRIK4/GRIK5/GRIA4/GRID2/GRIA2/GRIN2A
GO:0051056	regulation of small GTPase mediated signal transduction	0.00348974	37	RASGRF2/ARHGEF28/DOCK2/TRIO/FGD2/ARHGAP22/RIT2/ARHGAP28/RELN/RASA3/RAP1GAP2/HEG1/PIK3CB/TIAM1/SRGAP3/DOCK3/ROBO1/CBL/SWAP70/ARHGEF1/RDX/SOS1/RALGAPA2/DENND1A/VAV2/LPAR1/KANK1/FAM13A/PSD3/NRG1/DLC1/SLIT2/ARHGAP8/DENND4A/MYO9A/AUTS2/ARHGAP17
GO:2001222	regulation of neuron migration	0.00462659	11	NIPBL/NRG3/NTNG1/LRIG2/RELN/ULK4/CTNNA2/PLAA/UNC5D/NRG1/ZNF609
GO:0021591	ventricular system development	0.00526848	9	NME5/DNAH5/DPCD/CDK6/HYDIN/RPGRIP1L/ANP32B/AK8/SLC7A11
GO:0021772	olfactory bulb development	0.00526848	9	SKI/OGDH/EXT1/ROBO2/ROBO1/RPGRIP1L/AGTPBP1/SLIT2/LRRK2
GO:0007163	establishment or maintenance of cell polarity	0.00526848	29	DST/DOCK2/UST/PRKCZ/LRRC7/CLASP1/PARD6G/LAMA1/ACTR3/DLG1/EPHB1/FEZ1/AMOTL1/DLG2/PAK1/PARVA/CARMIL2/CKAP5/RPGRIP1L/RAB10/CDK5RAP2/TEK/KANK1/RUFY3/ANK1/PARD3/FRMD4A/MPP7/MYO9A
GO:0048813	dendrite morphogenesis	0.00706692	22	ADGRB3/DCDC2/FYN/CTNND2/ABI2/EPHA4/DOCK10/HECW1/RELN/EPHB1/TIAM1/DSCAM/NLGN1/CAPRIN1/SHANK1/CTNNA2/PTPRD/DNM3/RBFOX2/ABI1/LRRK2/CUX1
GO:0007626	locomotory behavior	0.00760574	25	GLRA1/ANKH/GRM1/PRKN/CDH23/SLC18A2/ZMPSTE24/DAB1/NEGR1/EPHA4/SLC4A10/RELN/KCND2/OXR1/NCOA2/FGF12/DSCAM/ALK/PAK5/PRKCE/AGTPBP1/VPS13A/APBA1/NRG1/LRRK2
GO:0007015	actin filament organization	0.00760574	47	NEDD9/FER/PRKN/EZR/CAPZB/DNAI3/CLASP1/MYO5B/ABI2/PSTPIP2/FHOD3/ARHGAP28/MYO1B/TTN/NCKAP1/ACTR3/DIAPH3/SSH2/PPM1E/DLG1/PAK2/CLRN1/PAK1/FCHSD2/SWAP70/CARMIL2/RHPN2/SHANK1/RDX/CTNNA2/PRKCE/LPAR1/KANK1/FMN2/LMOD1/RUFY3/BAG4/DLC1/SORBS2/LIMCH1/SLIT2/SHROOM3/MSRB2/ABI1/FERMT2/MYO5A/FMN1
GO:0021988	olfactory lobe development	0.00775917	9	SKI/OGDH/EXT1/ROBO2/ROBO1/RPGRIP1L/AGTPBP1/SLIT2/LRRK2
GO:0021537	telencephalon development	0.00775917	31	DNAH5/SKI/DISC1/NRG3/DPCD/TACC2/DAB1/OGDH/RELN/CDK6/EXT1/CNTNAP2/TRAPPC9/RYK/TMEM108/ROBO2/ROBO1/ARL13B/FEZ1/KIRREL3/RPGRIP1L/WDR62/SLC8A1/ALK/PLCB1/AGTPBP1/NRG1/SLIT2/SLC7A11/RFX4/LRRK2
GO:0099504	synaptic vesicle cycle	0.00775917	25	AP3B1/SLC18A2/CTBP2/DNAJC6/RAB27B/SNAP29/RAB3GAP1/ABCA13/PCLO/RIMS2/FGF14/SYNJ1/CADPS/NLGN1/SYT9/GRIK5/ITSN2/DENND1A/PLAA/APBA1/DNM3/CACNB2/SYN3/LRRK2/UNC13C
GO:1902743	regulation of lamellipodium organization	0.00775917	12	FER/CAPZB/ABI2/HDAC4/NCKAP1/ACTR3/ARHGEF7/CLRN1/CARMIL2/KANK1/SLIT2/AUTS2
GO:0098742	cell-cell adhesion via plasma-membrane adhesion molecules	0.00803878	33	CDH6/CDH9/CDH18/PCDH15/CDH23/DAB1/NTNG1/CDH19/PTPRM/CDH17/GPC6/CLSTN2/CNTN4/ROBO2/ROBO1/DSCAM/ALCAM/NLGN1/CADM1/KIRREL3/FAT3/TENM4/CDH1/LRRC4C/CDH11/CDH13/PTPRT/PTPRD/HMCN1/GRID2/PALLD/UNC5D/TENM3
GO:0031589	cell-substrate adhesion	0.0109749	40	DUSP22/NEDD9/FER/EDIL3/ITGA1/ADAMTS12/PTPRK/PRKCZ/DISC1/ATRNL1/DOCK1/NTNG1/CLASP1/ITGA4/CDK6/ITGBL1/ARHGEF7/PIK3CB/EPHB1/TIAM1/FBLN2/ADAMTS9/PARVA/PTPRJ/ACTN4/CDH13/PRKCE/ANTXR1/MEGF9/TEK/ACER2/KANK1/USH2A/NPNT/DLC1/LIMCH1/ITGA8/FBLN5/FERMT2/FMN1
GO:0002431	Fc receptor mediated stimulatory signaling pathway	0.011413	9	FYN/CD226/PLSCR1/PAK1/PTPRJ/PRKCE/VAV2/BLK/PLA2G6
GO:0030148	sphingolipid biosynthetic process	0.0117095	17	PLPP1/SGMS1/ASAH2/ST6GALNAC3/ST8SIA5/CERS6/CERKL/CSNK1G2/ACER2/ASAH1/ELOVL6/PLA2G6/ST8SIA6/LARGE1/CERS3/SPTLC2/PRKD1
GO:0001578	microtubule bundle formation	0.0117095	18	DNAH5/CFAP206/CCSER2/NEURL1/CFAP58/CFAP46/DNAI3/CLASP1/SPAG16/NCKAP5/LRGUK/CFAP100/HYDIN/HOATZ/SPAST/DNAAF10/CDK5RAP2/DNAL1
GO:0030900	forebrain development	0.0117247	41	FYN/DNAH5/SKI/DISC1/PRKG1/NRG3/DPCD/TACC2/DAB1/TWSG1/SLC4A10/RAB3GAP1/OGDH/RELN/CDK6/EXT1/CNTNAP2/TRAPPC9/TOX/RYK/TMEM108/ROBO2/ROBO1/ARL13B/DYNC2H1/FEZ1/KIRREL3/CDH1/RPGRIP1L/WDR62/SLC8A1/ALK/PLCB1/AGTPBP1/NRG1/DLC1/SLIT2/SLC7A11/RFX4/LRRK2/METTL3
GO:0008038	neuron recognition	0.0117247	11	EPHA4/EXT1/CNTNAP2/CNTN4/NCAM2/ROBO2/ROBO1/DSCAM/NTM/OPCML/PALLD
GO:0099003	vesicle-mediated transport in synapse	0.0121232	26	AP3B1/SLC18A2/CTBP2/DNAJC6/RAB27B/SNAP29/RAB3GAP1/ABCA13/PCLO/RIMS2/FGF14/SYNJ1/CADPS/NLGN1/SYT9/GRIK5/ITSN2/DENND1A/PLAA/APBA1/DNM3/CACNB2/SYN3/LRRK2/UNC13C/GSG1L
GO:0007156	homophilic cell adhesion via plasma membrane adhesion molecules	0.0122043	23	CDH6/CDH9/CDH18/PCDH15/CDH23/CDH19/PTPRM/CDH17/CLSTN2/CNTN4/ROBO2/ROBO1/DSCAM/CADM1/KIRREL3/FAT3/CDH1/CDH11/CDH13/PTPRT/HMCN1/PALLD/TENM3
GO:0010591	regulation of lamellipodium assembly	0.013336	10	FER/CAPZB/ABI2/HDAC4/NCKAP1/ACTR3/CLRN1/CARMIL2/SLIT2/AUTS2
GO:0010763	positive regulation of fibroblast migration	0.0140935	6	AKAP12/ARHGEF7/PAK1/SLC8A1/PRKCE/BAG4
GO:0110053	regulation of actin filament organization	0.0180616	32	FER/PRKN/CAPZB/DNAI3/CLASP1/ABI2/FHOD3/ARHGAP28/NCKAP1/ACTR3/SSH2/PPM1E/DLG1/PAK2/PAK1/FCHSD2/SWAP70/CARMIL2/RHPN2/SHANK1/RDX/CTNNA2/PRKCE/LPAR1/KANK1/LMOD1/BAG4/DLC1/LIMCH1/SLIT2/FERMT2/FMN1
GO:0060997	dendritic spine morphogenesis	0.0182517	12	CTNND2/ABI2/EPHA4/DOCK10/RELN/EPHB1/TIAM1/NLGN1/CAPRIN1/SHANK1/DNM3/LRRK2
GO:0051494	negative regulation of cytoskeleton organization	0.0182517	22	PRKN/CAPZB/DNAI3/CLASP1/FHOD3/ARHGAP28/ARHGEF7/SSH2/PAK2/KAT2B/SWAP70/CARMIL2/RHPN2/SHANK1/RDX/CTNNA2/CDK5RAP2/KANK1/LMOD1/DLC1/SLIT2/NAV3
GO:0086012	membrane depolarization during cardiac muscle cell action potential	0.0182517	7	ANK3/CACNA1D/SLC8A1/ANK2/CACNA1C/CACNB2/HCN4
GO:0060996	dendritic spine development	0.0182517	16	FSTL4/CTNND2/DISC1/NEURL1/ABI2/EPHA4/DOCK10/RELN/PAK2/EPHB1/TIAM1/NLGN1/CAPRIN1/SHANK1/DNM3/LRRK2
GO:0016055	Wnt signaling pathway	0.019491	45	DCDC2/DEPDC1B/FOXO3/CTNND2/ANKRD6/PRKN/DAAM2/SKI/DISC1/BICC1/TNKS2/FAM53B/RNF220/ROR1/TMEM237/CCNYL1/HECW1/MAGI2/CDK14/EXT1/CCN4/GPC5/GPC6/RYK/TIAM1/RBMS3/VGLL4/CSNK1G2/BCL9L/AMOTL1/DDB1/NKD1/BRD7/WWOX/INVS/MLLT3/KANK1/ADGRA2/EGF/PFDN5/WNT5B/LRP6/LRRK2/FERMT2/USP8
GO:0097581	lamellipodium organization	0.019491	15	FER/CAPZB/ABI2/HDAC4/NCKAP1/ACTR3/ARHGEF7/CLRN1/CARMIL2/CDH13/VAV2/KANK1/SLIT2/ABI1/AUTS2
GO:0198738	cell-cell signaling by wnt	0.0197539	45	DCDC2/DEPDC1B/FOXO3/CTNND2/ANKRD6/PRKN/DAAM2/SKI/DISC1/BICC1/TNKS2/FAM53B/RNF220/ROR1/TMEM237/CCNYL1/HECW1/MAGI2/CDK14/EXT1/CCN4/GPC5/GPC6/RYK/TIAM1/RBMS3/VGLL4/CSNK1G2/BCL9L/AMOTL1/DDB1/NKD1/BRD7/WWOX/INVS/MLLT3/KANK1/ADGRA2/EGF/PFDN5/WNT5B/LRP6/LRRK2/FERMT2/USP8
GO:0007018	microtubule-based movement	0.0197539	40	DST/AP3B1/NME5/DNAH5/ROPN1L/CFAP206/PRKCZ/DPCD/NEURL1/CFAP58/CFAP46/DNAI3/RAB27B/SPAG16/ACTR3/DNAH9/TMEM108/CFAP100/DNAH12/LCA5L/DYNC2H1/FEZ1/HYDIN/DLG2/KIF18A/HOATZ/DNAH6/SPAST/ADCY3/KIF16B/AGTPBP1/VPS13A/APBA1/RFX3/FMN2/DNAH14/KIF21B/KIF13B/DLGAP5/SORD
GO:0060560	developmental growth involved in morphogenesis	0.0197539	28	FSTL4/SLIT3/PRKN/PRKCZ/DISC1/DCC/ITGA4/MAGI2/EXT1/RIMS2/MAP3K13/OSTN/SEMA5B/RYK/TMEM108/TIAM1/GOLGA4/DSCAM/ALCAM/PAK1/NKD1/TTL/ITSN2/PLAA/RUFY3/SLIT2/FMN1/AUTS2
GO:0050770	regulation of axonogenesis	0.0197539	21	FSTL4/UST/DISC1/DAB1/DCC/EPHA4/MAP3K13/PAK2/SEMA5B/RYK/TIAM1/GOLGA4/CHODL/ROBO2/ROBO1/DSCAM/PAK1/LRRC4C/RUFY3/KIF13B/SLIT2
GO:0046710	GDP metabolic process	0.0197539	5	MAGI3/LRGUK/DLG1/DLG2/TJP2
GO:1903423	positive regulation of synaptic vesicle recycling	0.0197539	5	ABCA13/NLGN1/PLAA/DNM3/LRRK2
GO:0030032	lamellipodium assembly	0.0197539	13	FER/CAPZB/ABI2/HDAC4/NCKAP1/ACTR3/ARHGEF7/CLRN1/CARMIL2/CDH13/VAV2/SLIT2/AUTS2
GO:0050807	regulation of synapse organization	0.0197539	26	ADGRB3/FYN/DISC1/LRRTM3/ARHGAP22/NEURL1/ABI2/EPHA4/RELN/GPC6/ASIC2/CLSTN2/EPHB1/TIAM1/ROBO2/NLGN1/CAPRIN1/CTNNA2/NRXN1/LINGO2/PTPRD/DNM3/GRID2/SEPTIN11/SLC7A11/LRRK2
GO:0001764	neuron migration	0.0219732	21	DCDC2/FYN/NIPBL/CEP85L/DISC1/PRKG1/NRG3/DAB1/NTNG1/LRIG2/DCC/RELN/ULK4/KIRREL3/CTNNA2/PLAA/SH3RF1/UNC5D/NRG1/ZNF609/AUTS2
GO:0007269	neurotransmitter secretion	0.0219732	20	GRM4/PRKN/CTBP2/SNAP29/RAB3GAP1/PCLO/PTPRN2/RIMS2/SYNJ1/CADPS/NLGN1/SYT9/GRIK5/NRXN1/APBA1/CACNB2/SYN3/LRRK2/UNC13C/MCTP2
GO:0099643	signal release from synapse	0.0219732	20	GRM4/PRKN/CTBP2/SNAP29/RAB3GAP1/PCLO/PTPRN2/RIMS2/SYNJ1/CADPS/NLGN1/SYT9/GRIK5/NRXN1/APBA1/CACNB2/SYN3/LRRK2/UNC13C/MCTP2
GO:0007416	synapse assembly	0.022584	23	ADGRB3/CDH9/LRRTM3/PCLO/GPC6/ASIC2/CLSTN2/EPHB1/RYK/ROBO2/DSCAM/NLGN1/KIRREL3/CNTN5/CDH1/SHANK2/NRXN1/LINGO2/PTPRD/DNM3/GRID2/NRG1/GABRA2
GO:0045332	phospholipid translocation	0.023363	10	TMEM30A/ATP9B/ATP8B1/XKR4/ATP8A2/PLSCR1/XKR7/XKR6/ANO4/ATP8B4
GO:0060271	cilium assembly	0.023363	36	RAB23/DCDC2/NME5/DNAH5/ADAMTS16/CFAP206/DISC1/FAM149B1/NEURL1/CFAP58/CFAP46/SPATA6/DNAI3/TMEM237/SNAP29/SPAG16/ACTR3/LRGUK/IQCB1/CFAP100/ARL13B/DYNC2H1/HYDIN/PARVA/KCNQ1/CCDC113/RPGRIP1L/ZNF423/HOATZ/DNAAF10/RFX3/NEK1/RFX4/DNAL1/KIAA0586/CCP110
GO:0006892	post-Golgi vesicle-mediated transport	0.023363	16	EXOC2/ANK3/MYO1B/NSF/RABEP1/GOLGA4/RAB10/KIF16B/EXOC6B/VPS13A/KLHL20/GOLGA7/EXOC1/AMN/VTI1B/MYO5A
GO:0097061	dendritic spine organization	0.023363	14	FYN/CTNND2/ABI2/EPHA4/DOCK10/RELN/EPHB1/TIAM1/INSR/NLGN1/CAPRIN1/SHANK1/DNM3/LRRK2
GO:0035418	protein localization to synapse	0.023363	12	PRKCZ/RAB27B/RELN/PCLO/GPC6/ASIC2/DLG1/NLGN1/DLG2/SHANK1/NRXN1/GRIN2A
GO:0050803	regulation of synapse structure or activity	0.0280676	26	ADGRB3/FYN/DISC1/LRRTM3/ARHGAP22/NEURL1/ABI2/EPHA4/RELN/GPC6/ASIC2/CLSTN2/EPHB1/TIAM1/ROBO2/NLGN1/CAPRIN1/CTNNA2/NRXN1/LINGO2/PTPRD/DNM3/GRID2/SEPTIN11/SLC7A11/LRRK2
GO:1990138	neuron projection extension	0.0289853	22	SLIT3/PRKN/PRKCZ/DISC1/ITGA4/RIMS2/MAP3K13/OSTN/SEMA5B/RYK/TMEM108/TIAM1/GOLGA4/DSCAM/ALCAM/PAK1/TTL/ITSN2/PLAA/RUFY3/SLIT2/AUTS2
GO:0071805	potassium ion transmembrane transport	0.0292513	26	HCN1/ANK3/KCNMA1/KCND3/DPP10/KCNH7/KCND2/DPP6/KCNB2/KCNJ16/NALCN/KCNMB2/KLHL24/DLG1/CACNA1D/SLC9A9/KCNJ6/WWP2/KCNQ1/SLC9A2/SLC24A2/KCNH1/KCNU1/ANK2/HCN4/SLC24A4
GO:0034332	adherens junction organization	0.0298632	10	CDH6/CDH9/CDH18/CDH19/EPHA4/PAK2/CDH1/CDH11/RDX/FERMT2
GO:0030177	positive regulation of Wnt signaling pathway	0.032082	19	DEPDC1B/ANKRD6/DAAM2/SKI/DISC1/TNKS2/FAM53B/RNF220/CCN4/GPC5/CSNK1G2/NKD1/MLLT3/KANK1/ADGRA2/EGF/WNT5B/LRRK2/USP8
GO:0034110	regulation of homotypic cell-cell adhesion	0.032082	8	PRKG1/ANK3/JAK1/PRKCA/UBASH3B/RDX/BLK/PRKCQ
GO:0034446	substrate adhesion-dependent cell spreading	0.0322341	16	NEDD9/FER/ATRNL1/DOCK1/NTNG1/ITGA4/ARHGEF7/PARVA/ACTN4/ANTXR1/MEGF9/TEK/KANK1/USH2A/ITGA8/FERMT2
GO:0038093	Fc receptor signaling pathway	0.0333908	10	MAPK9/FER/FYN/PAK1/PTPRJ/SOS1/PRKCE/VAV2/PLA2G6/PRKCQ
GO:0050954	sensory perception of mechanical stimulus	0.0333908	22	DCDC2/FYN/NIPBL/PCDH15/CDH23/ROR1/COL11A1/LRIG2/ATP8B1/PIEZO2/LHFPL3/SLC26A5/PKHD1L1/ASIC2/GRM7/LRIG1/CACNA1D/CLRN1/CNTN5/KCNQ1/TMC1/USH2A
GO:0046467	membrane lipid biosynthetic process	0.0358434	19	PLPP1/SGMS1/ASAH2/ST6GALNAC3/PIGK/ST8SIA5/CERS6/CERKL/CSNK1G2/PIGU/ACER2/ASAH1/ELOVL6/PLA2G6/ST8SIA6/LARGE1/CERS3/SPTLC2/PRKD1
GO:0007605	sensory perception of sound	0.0374597	20	DCDC2/NIPBL/PCDH15/CDH23/ROR1/COL11A1/LRIG2/ATP8B1/LHFPL3/SLC26A5/PKHD1L1/ASIC2/GRM7/LRIG1/CACNA1D/CLRN1/CNTN5/KCNQ1/TMC1/USH2A
GO:0048013	ephrin receptor signaling pathway	0.0374597	10	FYN/ARHGEF28/SS18/EPHA4/ARHGEF7/EPHB1/TIAM1/EPHA6/PAK1/ANKS1B
GO:0060079	excitatory postsynaptic potential	0.0381915	15	GLRA1/GRIK2/PRKCZ/RAB3GAP1/RELN/RIMS2/TMEM108/NLGN1/SHANK1/GRIK5/NRXN1/GRID2/GLRA3/LRRK2/GRIN2A
GO:1902904	negative regulation of supramolecular fiber organization	0.0381915	21	PRKN/CAPZB/DNAI3/CLASP1/FHOD3/ARHGAP28/ARHGEF7/SSH2/PAK2/SWAP70/CARMIL2/RHPN2/SHANK1/RDX/CTNNA2/KANK1/LMOD1/DLC1/SLIT2/PFDN5/NAV3
GO:0035725	sodium ion transmembrane transport	0.0390144	22	HCN1/ANK3/TPCN1/SLC4A10/HECW1/NALCN/FGF14/ASIC2/KLHL24/FGF12/DLG1/TRPM2/SLC9A9/KCNQ1/ACTN4/SLC8A1/PRKCE/SLC9A2/SLC24A2/SLC4A4/HCN4/SLC24A4
GO:0030041	actin filament polymerization	0.0390538	23	FER/CAPZB/DNAI3/ABI2/PSTPIP2/FHOD3/ARHGAP28/NCKAP1/ACTR3/DIAPH3/SSH2/DLG1/FCHSD2/CARMIL2/RDX/CTNNA2/PRKCE/KANK1/LMOD1/BAG4/SLIT2/MSRB2/FMN1
GO:0007612	learning	0.0390538	19	ADGRB3/ATXN1/FYN/PRKN/SORCS3/RELN/CNTNAP2/SYNJ1/INSR/SHANK2/SHANK1/ADCY3/PAK5/NRXN1/SLC24A2/SLC7A11/TAFA2/NRXN3/GRIN2A
GO:0016339	calcium-dependent cell-cell adhesion via plasma membrane cell adhesion molecules	0.0393679	9	CDH6/CDH9/CDH18/CDH23/CDH19/CDH17/NLGN1/CDH11/CDH13
GO:0034204	lipid translocation	0.0398656	10	TMEM30A/ATP9B/ATP8B1/XKR4/ATP8A2/PLSCR1/XKR7/XKR6/ANO4/ATP8B4
GO:0035176	social behavior	0.0398656	10	ATXN1/GRID1/EXT1/CNTNAP2/KCNQ1/SHANK2/SHANK1/NRXN1/VPS13A/NRXN3
GO:0071625	vocalization behavior	0.0405225	6	EXT1/CNTNAP2/SHANK2/SHANK1/NRXN1/NRXN3
GO:0099173	postsynapse organization	0.0406338	21	FYN/CTNND2/ARHGAP22/ABI2/EPHA4/DOCK10/RELN/DLG1/EPHB1/TMEM108/TIAM1/INSR/NLGN1/CAPRIN1/SHANK1/NRXN1/PTPRD/DNM3/GRID2/SLC7A11/LRRK2
GO:0030111	regulation of Wnt signaling pathway	0.0410996	34	DCDC2/DEPDC1B/FOXO3/CTNND2/ANKRD6/PRKN/DAAM2/SKI/DISC1/BICC1/TNKS2/FAM53B/RNF220/TMEM237/CCNYL1/HECW1/CDK14/CCN4/GPC5/TIAM1/RBMS3/VGLL4/CSNK1G2/NKD1/WWOX/INVS/MLLT3/KANK1/ADGRA2/EGF/PFDN5/WNT5B/LRRK2/USP8
GO:0044782	cilium organization	0.0422354	37	RAB23/DCDC2/NME5/DNAH5/ADAMTS16/CFAP206/DISC1/FAM149B1/NEURL1/CFAP58/CFAP46/SPATA6/DNAI3/TMEM237/SNAP29/SPAG16/ACTR3/LRGUK/IQCB1/CFAP100/ARL13B/LCA5L/DYNC2H1/HYDIN/PARVA/KCNQ1/CCDC113/RPGRIP1L/ZNF423/HOATZ/DNAAF10/RFX3/NEK1/RFX4/DNAL1/KIAA0586/CCP110
GO:0006813	potassium ion transport	0.0422354	27	HCN1/ANK3/KCNMA1/KCND3/DPP10/KCNH7/KCND2/DPP6/KCNB2/KCNJ16/NALCN/NSF/KCNMB2/KLHL24/DLG1/CACNA1D/SLC9A9/KCNJ6/WWP2/KCNQ1/SLC9A2/SLC24A2/KCNH1/KCNU1/ANK2/HCN4/SLC24A4
GO:0070509	calcium ion import	0.0422354	14	FYN/ZMPSTE24/ORAI1/NALF1/TRPM2/CACNA1D/ATP2C2/SLC8A1/SLC24A2/EGF/MCUB/CACNA1C/CACNB2/SLC24A4
GO:0043113	receptor clustering	0.0422354	10	LRRC7/ITGA4/RELN/MAGI2/DLG1/NLGN1/DLG2/GRIK5/NRXN1/SLC7A11
GO:0008154	actin polymerization or depolymerization	0.0422354	25	FER/CAPZB/DNAI3/ABI2/PSTPIP2/FHOD3/ARHGAP28/NCKAP1/ACTR3/DIAPH3/SSH2/DLG1/FCHSD2/SWAP70/CARMIL2/RDX/CTNNA2/PRKCE/KANK1/LMOD1/BAG4/SLIT2/MSRB2/ABI1/FMN1
GO:1902903	regulation of supramolecular fiber organization	0.0422354	38	FER/PRKN/CAPZB/DNAI3/CLASP1/ABI2/FHOD3/ARHGAP28/NCKAP1/ACTR3/ARHGEF7/SSH2/PPM1E/DLG1/PAK2/PAK1/FCHSD2/SWAP70/CARMIL2/CKAP5/RHPN2/SHANK1/RDX/CTNNA2/SPAST/PRKCE/CDK5RAP2/LPAR1/KANK1/LMOD1/BAG4/DLC1/LIMCH1/SLIT2/PFDN5/NAV3/FERMT2/FMN1
GO:0035082	axoneme assembly	0.0422354	13	DNAH5/CFAP206/NEURL1/CFAP58/CFAP46/DNAI3/SPAG16/LRGUK/CFAP100/HYDIN/HOATZ/DNAAF10/DNAL1
GO:0032970	regulation of actin filament-based process	0.0434737	39	FER/PRKN/CAPZB/RYR2/DNAI3/CLASP1/ABI2/FHOD3/ARHGAP28/NCKAP1/ACTR3/SSH2/PPM1E/DLG1/PAK2/TRPM2/PAK1/FCHSD2/SWAP70/CARMIL2/RHPN2/SHANK1/RDX/CTNNA2/PRKCE/LPAR1/TEK/KANK1/LMOD1/BAG4/DLC1/LIMCH1/SLIT2/ANK2/CACNA1C/HCN4/FERMT2/FMN1/ARHGAP17
GO:0106027	neuron projection organization	0.0448993	14	FYN/CTNND2/ABI2/EPHA4/DOCK10/RELN/EPHB1/TIAM1/INSR/NLGN1/CAPRIN1/SHANK1/DNM3/LRRK2
GO:0034765	regulation of ion transmembrane transport	0.0448993	46	FYN/RASGRF2/HCN1/RYR2/ANK3/KCNMA1/ZMPSTE24/KCND3/DPP10/TPCN1/KCNH7/HECW1/RELN/SLC26A5/KCND2/DPP6/KCNB2/KCNJ16/NALCN/FGF14/ASIC2/KLHL24/FGF12/DLG1/CACNA2D3/CACNA1D/KCNJ6/NLGN1/UBASH3B/WWP2/KCNQ1/ACTN4/SHANK1/SLC8A1/THADA/PRKCE/TMC1/KCNH1/KCNU1/ANK2/PLA2G6/CACNA1C/CACNB2/HCN4/PRKD1/GSG1L
GO:0050905	neuromuscular process	0.0452505	19	GLRA1/PRKN/PCDH15/CDH23/ZMPSTE24/ATP8A2/FGF12/CLRN1/KCNQ1/SHANK1/CTNNA2/NRXN1/AGTPBP1/KCNH1/GRID2/RBFOX2/HERC1/RBFOX1/GRIN2A
GO:1901890	positive regulation of cell junction assembly	0.0452505	15	ADGRB3/LRRTM3/CNTNAP2/ASIC2/CLSTN2/EPHB1/NLGN1/PTPRJ/NRXN1/LINGO2/TEK/PTPRD/GRID2/FERMT2/FMN1
GO:0009896	positive regulation of catabolic process	0.0452505	46	MAPK9/FOXO3/HACE1/EPM2A/PRKN/EZR/DISC1/IDE/ZYG11B/TPCN1/BARD1/IRS1/DIS3L2/RAB3GAP1/HECW1/WWP1/DIS3/NSF/PAN3/PIK3CB/VGLL4/ATG7/INSR/CBLB/ZBTB20/UVRAG/WWP2/DDB1/FTO/NKD1/SIRT2/EXOSC5/RDX/RNF144A/PRKCE/AGTPBP1/SLC4A4/SH3D19/EGF/PIP4K2A/LRRK2/TNRC6B/SPTLC2/SAMD4A/PRKD1/METTL3
GO:0051703	biological process involved in intraspecies interaction between organisms	0.0452505	10	ATXN1/GRID1/EXT1/CNTNAP2/KCNQ1/SHANK2/SHANK1/NRXN1/VPS13A/NRXN3
GO:0032271	regulation of protein polymerization	0.0461985	26	FER/CAPZB/DNAI3/CLASP1/ABI2/FHOD3/ARHGAP28/NCKAP1/ACTR3/ARHGEF7/SSH2/DLG1/PAK1/FCHSD2/CARMIL2/CKAP5/RDX/CTNNA2/PRKCE/CDK5RAP2/KANK1/LMOD1/BAG4/SLIT2/NAV3/FMN1
GO:0006836	neurotransmitter transport	0.0469903	24	GRM4/SV2C/PRKN/SLC22A3/SLC18A2/CTBP2/SNAP29/RAB3GAP1/PCLO/PTPRN2/RIMS2/SYNJ1/CADPS/NLGN1/SYT9/GRIK5/NRXN1/APBA1/GABRA2/CACNB2/SYN3/LRRK2/UNC13C/MCTP2
GO:0032273	positive regulation of protein polymerization	0.0477615	18	FER/DNAI3/CLASP1/ABI2/NCKAP1/ACTR3/DLG1/PAK1/FCHSD2/CARMIL2/CKAP5/CTNNA2/PRKCE/CDK5RAP2/LMOD1/BAG4/NAV3/FMN1
GO:0032231	regulation of actin filament bundle assembly	0.0477615	15	PRKN/CLASP1/ARHGAP28/PPM1E/PAK2/PAK1/SWAP70/RHPN2/SHANK1/RDX/LPAR1/BAG4/DLC1/LIMCH1/FERMT2
GO:1902745	positive regulation of lamellipodium organization	0.0479433	8	ABI2/HDAC4/NCKAP1/ACTR3/ARHGEF7/CLRN1/CARMIL2/AUTS2
GO:0043087	regulation of GTPase activity	0.0479433	35	NEDD9/FGD2/TBC1D22B/PRKG1/ARHGAP22/TBC1D10A/EPHA4/DOCK10/RAB3GAP1/PTPRN2/ARHGEF7/RASA3/RAP1GAP2/TIAM1/TBC1D5/CBLB/RDX/RALGAPA2/DENND1A/VAV2/TBC1D2/TBC1D13/RIC1/RGS7/RASAL2/RABGAP1L/TBC1D1/CPEB2/FGD6/RANGAP1/LRRK2/CCPG1/MYO9A/RGS6/FERMT2
GO:1902905	positive regulation of supramolecular fiber organization	0.0479433	24	FER/DNAI3/CLASP1/ABI2/NCKAP1/ACTR3/PPM1E/DLG1/PAK1/FCHSD2/SWAP70/CARMIL2/CKAP5/CTNNA2/SPAST/PRKCE/CDK5RAP2/LPAR1/LMOD1/BAG4/LIMCH1/NAV3/FERMT2/FMN1
GO:0010592	positive regulation of lamellipodium assembly	0.0481571	7	ABI2/HDAC4/NCKAP1/ACTR3/CLRN1/CARMIL2/AUTS2
GO:0048588	developmental cell growth	0.0486212	26	FSTL4/SLIT3/PRKN/PRKCZ/DISC1/DCC/ITGA4/EXT1/RIMS2/MAP3K13/OSTN/SEMA5B/RYK/TMEM108/TIAM1/GOLGA4/DSCAM/ALCAM/PAK1/TTL/ITSN2/PLAA/RUFY3/SORBS2/SLIT2/AUTS2
GO:0050919	negative chemotaxis	0.0487697	9	SLIT3/NRG3/SEMA5B/RYK/ROBO2/ROBO1/UNC5C/NRG1/SLIT2
GO:0051962	positive regulation of nervous system development	0.0489351	29	ADGRB3/DISC1/LRRTM3/NEURL1/EPHA4/RELN/ASIC2/MAP3K13/SYNJ1/CLSTN2/EPHB1/TIAM1/GOLGA4/CHODL/ROBO2/ROBO1/DSCAM/MME/NLGN1/TENM4/PAK1/CAPRIN1/NRXN1/LINGO2/PTPRD/RUFY3/GRID2/SLIT2/CUX1
GO:0099565	chemical synaptic transmission, postsynaptic	0.0489351	15	GLRA1/GRIK2/PRKCZ/RAB3GAP1/RELN/RIMS2/TMEM108/NLGN1/SHANK1/GRIK5/NRXN1/GRID2/GLRA3/LRRK2/GRIN2A
GO:0120032	regulation of plasma membrane bounded cell projection assembly	0.0489351	22	DCDC2/FER/ADAMTS16/CAPZB/NEURL1/ATP8B1/ABI2/HDAC4/NCKAP1/ACTR3/FXR1/TRPM2/CLRN1/NLGN1/DEF8/CARMIL2/RDX/KANK1/DNM3/SLIT2/AUTS2/CCP110
GO:0036465	synaptic vesicle recycling	0.0491953	12	AP3B1/DNAJC6/RAB27B/ABCA13/FGF14/SYNJ1/NLGN1/ITSN2/DENND1A/PLAA/DNM3/LRRK2
GO:0018410	C-terminal protein amino acid modification	0.0491953	5	ATG12/ATG7/TTL/AGTPBP1/LCMT1
GO:0051775	response to redox state	0.0491953	5	RYR2/SMPD3/SIRT2/NPAS2/SLC7A11
GO:0010976	positive regulation of neuron projection development	0.0495609	20	FYN/ARSB/TMEM30A/DISC1/ROR1/LRRC7/NEGR1/RIT2/RELN/MAGI2/TOX/ATP8A2/TIAM1/FEZ1/CAPRIN1/ALK/TENM3/CAMK1D/CNTN1/PRKD1
GO:0015914	phospholipid transport	0.0499644	14	TMEM30A/ATP9B/ATP8B1/XKR4/PITPNC1/PITPNA/ATP8A2/OSBPL10/PLSCR1/XKR7/XKR6/ANO4/OSBPL8/ATP8B4
GO:0098984	neuron to neuron synapse	1.99737e-10	59	FYN/DROSHA/CTNND2/GRM1/PRKN/PRKCZ/CAPZB/DISC1/LRRTM3/GRID1/NEURL1/SORCS3/DAB1/DNAJC6/LRRC7/KCND3/DCC/MIB1/DLGAP1/EPHA4/MAGI2/PCLO/KCND2/DGKI/BAALC/NSF/FXR1/DLG1/PAK2/CLSTN2/TMEM108/TIAM1/GRM7/NLGN1/GRIK4/DLG2/SYT9/LRRC4C/SHANK2/SHANK1/GRIK5/SLC8A1/SOS1/PTPRD/DNM3/KCNH1/GRID2/GRIA2/PSD3/SEPTIN11/SORCS2/CACNA1C/ITGA8/ABI1/SYN3/ANKS1B/USP8/GRIN2A/GSG1L
GO:0032279	asymmetric synapse	4.02024e-10	55	FYN/DROSHA/CTNND2/GRM1/PRKN/PRKCZ/CAPZB/DISC1/LRRTM3/GRID1/NEURL1/SORCS3/DAB1/DNAJC6/LRRC7/KCND3/DCC/MIB1/DLGAP1/EPHA4/MAGI2/PCLO/KCND2/DGKI/BAALC/NSF/FXR1/DLG1/PAK2/CLSTN2/TMEM108/TIAM1/GRM7/NLGN1/DLG2/LRRC4C/SHANK2/SHANK1/GRIK5/SLC8A1/SOS1/DNM3/KCNH1/GRID2/GRIA2/PSD3/SORCS2/CACNA1C/ITGA8/ABI1/SYN3/ANKS1B/USP8/GRIN2A/GSG1L
GO:0099572	postsynaptic specialization	4.02024e-10	57	FYN/GLRA1/DROSHA/CTNND2/GRM1/PRKN/PRKCZ/CAPZB/DISC1/LRRTM3/GRID1/NEURL1/SORCS3/DAB1/DNAJC6/LRRC7/KCND3/DCC/MIB1/DLGAP1/EPHA4/MAGI2/PCLO/KCND2/DGKI/BAALC/NSF/FXR1/DLG1/PAK2/CLSTN2/TMEM108/TIAM1/NLGN1/DLG2/LRRC4C/SHANK2/SHANK1/GRIK5/SLC8A1/SOS1/DNM3/KCNH1/GRID2/GRIA2/PSD3/GABRA2/SEPTIN11/SORCS2/CACNA1C/ITGA8/ABI1/SYN3/ANKS1B/USP8/GRIN2A/GSG1L
GO:0014069	postsynaptic density	4.82503e-10	54	FYN/DROSHA/CTNND2/GRM1/PRKN/PRKCZ/CAPZB/DISC1/LRRTM3/GRID1/NEURL1/SORCS3/DAB1/DNAJC6/LRRC7/KCND3/DCC/MIB1/DLGAP1/EPHA4/MAGI2/PCLO/KCND2/DGKI/BAALC/NSF/FXR1/DLG1/PAK2/CLSTN2/TMEM108/TIAM1/NLGN1/DLG2/LRRC4C/SHANK2/SHANK1/GRIK5/SLC8A1/SOS1/DNM3/KCNH1/GRID2/GRIA2/PSD3/SORCS2/CACNA1C/ITGA8/ABI1/SYN3/ANKS1B/USP8/GRIN2A/GSG1L
GO:0097060	synaptic membrane	5.79753e-10	59	SYNE1/KCTD16/GLRA1/GRIK2/CDH9/GRM1/ANK3/LRRTM3/KCNMA1/GRID1/PI4K2A/SORCS3/NTNG1/KCND3/DCC/ADAM23/EPHA4/DGKB/KCND2/DGKI/RIMS2/DLG1/SYNJ1/CLSTN2/TIAM1/GRM7/NLGN1/CNTNAP4/GRIK4/CNTN5/DLG2/LRRC4C/SHANK2/SHANK1/GRIK5/GRIA4/SLC8A1/ITSN2/NRXN1/DENND1A/PTPRD/APBA1/DNM3/KCNH1/GRID2/GRIA2/GLRA3/ANK1/GABRA2/SORCS2/ANK2/ERC1/CACNA1C/ITGA8/CNTN1/UNC13C/GABRG3/GRIN2A/GSG1L
GO:0045211	postsynaptic membrane	2.76234e-07	43	SYNE1/KCTD16/GLRA1/GRIK2/CDH9/GRM1/ANK3/LRRTM3/KCNMA1/GRID1/SORCS3/KCND3/DCC/EPHA4/DGKB/KCND2/DLG1/CLSTN2/TIAM1/GRM7/NLGN1/GRIK4/DLG2/LRRC4C/SHANK2/SHANK1/GRIK5/GRIA4/SLC8A1/DNM3/KCNH1/GRID2/GRIA2/GLRA3/ANK1/GABRA2/SORCS2/ANK2/CACNA1C/CNTN1/GABRG3/GRIN2A/GSG1L
GO:0031252	cell leading edge	1.04393e-06	55	DST/DUSP22/NEDD9/FER/PTPRK/FGD2/EZR/PRKCZ/CAPZB/ABI2/EPB41L3/PTPRM/NCKAP1/ACTR3/CDK6/CNTNAP2/SNTG1/ARHGEF7/KSR1/TIAM1/INSR/ROBO2/CLRN1/PAK1/SWAP70/PARVA/CDH1/KIF18A/CAPRIN1/CARMIL2/PTPRJ/RDX/PIEZO1/ANTXR1/ACTG2/KANK1/USH2A/KCNH1/RUFY3/UNC5C/PALLD/SH3RF1/PSD3/ANK1/DLC1/SORBS2/GABRA2/APBB2/ITGA8/ABI1/FGD6/C2CD5/GABRG3/FERMT2/MYO5A
GO:0099634	postsynaptic specialization membrane	3.29124e-06	24	GLRA1/GRM1/LRRTM3/GRID1/SORCS3/KCND3/DCC/EPHA4/KCND2/DLG1/CLSTN2/TIAM1/NLGN1/DLG2/LRRC4C/GRIK5/KCNH1/GRID2/GRIA2/GABRA2/SORCS2/CACNA1C/GRIN2A/GSG1L
GO:0099568	cytoplasmic region	2.28203e-05	38	DST/DCDC2/AP3B1/DNAH5/CFAP206/PRKCZ/CTBP2/CFAP46/DNAI3/CLASP1/RAB27B/MYO5B/SPAG16/GNAT3/PCLO/RIMS2/DNAH9/TMEM108/CFAP100/ATG7/ARL13B/LCA5L/DYNC2H1/HYDIN/DLG2/AMBRA1/CCDC113/RPGRIP1L/DNAH6/SPAST/AK8/AGTPBP1/DNAH14/ERC1/RANGAP1/LRRK2/UNC13C/DNAL1
GO:0005911	cell-cell junction	2.68019e-05	57	CDH6/CDH9/CDH18/CTNND2/PTPRK/THEMIS/PRKCZ/ANK3/MAGI3/PARD6G/CDH19/ABI2/EPB41L3/LAMA1/PTPRM/PIKFYVE/EPHA4/ACTR3/MAGI2/TMEM65/CNTNAP2/KLHL24/DLG1/PAK2/HEG1/TIAM1/JAM2/MAGI1/IGSF5/CADM1/DDX6/KIRREL3/AMOTL1/PAK1/CDH1/PTPRJ/CDH11/RPGRIP1L/SIRT2/RDX/CTNNA2/SLC8A1/RAB10/TEK/TJP2/HMCN1/AMTN/PDLIM3/SHROOM3/ANK2/PARD3/FRMD4A/MPP7/FERMT2/PRKD1/FMN1/ARHGAP17
GO:0005938	cell cortex	2.68019e-05	41	DST/EXOC2/NEDD9/AKAP12/FER/RAI14/EZR/PRKCZ/CAPZB/CTBP2/CLASP1/GYPC/PARD6G/MYO5B/PCLO/RIMS2/ARHGEF7/FRY/GRM7/CSNK1G2/CDH1/RYR1/ACTN4/RDX/SEPTIN10/EXOC6B/MELK/FMN2/HMCN1/DLC1/EXOC1/FRYL/SEPTIN11/SHROOM3/ERC1/PARD3/MPP7/C2CD5/UNC13C/FERMT2/PRKD1
GO:0098839	postsynaptic density membrane	2.84561e-05	19	GRM1/LRRTM3/GRID1/SORCS3/DCC/EPHA4/DLG1/CLSTN2/TIAM1/DLG2/LRRC4C/GRIK5/KCNH1/GRID2/GRIA2/SORCS2/CACNA1C/GRIN2A/GSG1L
GO:0005912	adherens junction	6.96928e-05	27	CDH6/CDH9/CDH18/CTNND2/PTPRK/CDH19/ABI2/PTPRM/EPHA4/KLHL24/DLG1/MAGI1/DDX6/CDH1/CDH11/RDX/CTNNA2/RAB10/TJP2/HMCN1/PDLIM3/SHROOM3/PARD3/FRMD4A/MPP7/FERMT2/FMN1
GO:0030027	lamellipodium	7.39428e-05	30	DUSP22/NEDD9/FER/FGD2/CAPZB/ABI2/PTPRM/NCKAP1/ACTR3/ARHGEF7/CLRN1/PAK1/SWAP70/PARVA/CDH1/CAPRIN1/CARMIL2/RDX/PIEZO1/ANTXR1/ACTG2/RUFY3/UNC5C/PALLD/SH3RF1/SORBS2/APBB2/ABI1/FGD6/FERMT2
GO:0099240	intrinsic component of synaptic membrane	8.62927e-05	26	GLRA1/CDH9/LRRTM3/GRID1/SORCS3/NTNG1/KCND3/DCC/ADAM23/EPHA4/KCND2/CLSTN2/NLGN1/GRIK4/CNTN5/LRRC4C/GRIK5/SLC8A1/PTPRD/KCNH1/GRID2/GABRA2/CNTN1/GABRG3/GRIN2A/GSG1L
GO:0034702	ion channel complex	9.26024e-05	37	GLRA1/HCN1/GRIK2/RYR2/KCNMA1/KCND3/DPP10/ORAI1/VWC2L/KCND2/CNTNAP2/DPP6/KCNB2/KCNJ16/KCNMB2/CACNA2D3/CACNA1D/KCNJ6/GRIK4/KCNQ1/ANO1/RYR1/GRIK5/GRIA4/CATSPERE/KCNH1/GRID2/GRIA2/GLRA3/GABRA2/MCUB/ANO2/CACNA1C/CACNB2/HCN4/GABRG3/GRIN2A
GO:0034703	cation channel complex	0.000137042	30	HCN1/GRIK2/RYR2/KCNMA1/KCND3/DPP10/ORAI1/VWC2L/KCND2/CNTNAP2/DPP6/KCNB2/KCNJ16/KCNMB2/CACNA2D3/CACNA1D/KCNJ6/GRIK4/KCNQ1/RYR1/GRIK5/GRIA4/CATSPERE/KCNH1/GRIA2/MCUB/CACNA1C/CACNB2/HCN4/GRIN2A
GO:0098978	glutamatergic synapse	0.000172492	41	FYN/GRM1/PRKCZ/LRRTM3/NRG3/GRID1/ARHGAP22/SORCS3/CTBP2/NTNG1/DLGAP1/ADAM23/EPHA4/PCLO/KCND2/GPC6/FXR1/DLG1/PAK2/CLSTN2/EPHB1/TIAM1/CADPS/NLGN1/CDH1/LRRC4C/CDH11/SHANK1/GRIK5/PLCB1/PTPRD/APBA1/DNM3/GRID2/NRG1/SEPTIN11/SYN3/LRRK2/USP8/GRIN2A/GSG1L
GO:0016342	catenin complex	0.000172492	10	CDH6/CDH9/CDH18/CDH23/CDH19/CDH17/CDH1/CDH11/CDH13/CTNNA2
GO:0044309	neuron spine	0.000210257	27	LAMA2/NEURL1/KCND3/ABI2/EPHA4/DOCK10/KCND2/DGKI/ASIC2/FXR1/TIAM1/NLGN1/SHANK2/SHANK1/GRIA4/SLC8A1/APBA1/DNM3/GRID2/GRIA2/SEPTIN11/SORCS2/ITGA8/ANKS1B/EEA1/USP8/GRIN2A
GO:0042734	presynaptic membrane	0.00028487	23	KCTD16/GLRA1/GRIK2/CDH9/PI4K2A/NTNG1/ADAM23/EPHA4/RIMS2/CNTNAP4/GRIK4/CNTN5/GRIK5/ITSN2/NRXN1/DENND1A/PTPRD/APBA1/KCNH1/ERC1/CNTN1/UNC13C/GRIN2A
GO:0034705	potassium channel complex	0.00028487	17	HCN1/GRIK2/KCNMA1/KCND3/DPP10/KCND2/CNTNAP2/DPP6/KCNB2/KCNJ16/KCNMB2/KCNJ6/GRIK4/KCNQ1/GRIK5/KCNH1/HCN4
GO:0098858	actin-based cell projection	0.00028487	30	EZR/PCDH15/CDH23/ATP8B1/ABI2/TBC1D10A/EPHA4/MYO1B/DOCK4/PKHD1L1/FXR1/EPHB1/CLRN1/NLGN1/FCHSD2/WWOX/RDX/ANTXR1/ACTG2/TEK/TMC1/USH2A/RUFY3/UNC5C/KIF13B/ADGRA2/ABI1/LRRK2/MYO5A/ANKS4B
GO:0031256	leading edge membrane	0.000342057	26	PTPRK/FGD2/EZR/EPB41L3/NCKAP1/CNTNAP2/SNTG1/KSR1/TIAM1/INSR/ROBO2/PAK1/PTPRJ/PIEZO1/ANTXR1/KANK1/USH2A/KCNH1/PSD3/ANK1/DLC1/GABRA2/ITGA8/C2CD5/GABRG3/FERMT2
GO:0099699	integral component of synaptic membrane	0.000379886	23	GLRA1/CDH9/LRRTM3/GRID1/SORCS3/KCND3/DCC/ADAM23/EPHA4/KCND2/CLSTN2/NLGN1/GRIK4/LRRC4C/GRIK5/SLC8A1/PTPRD/KCNH1/GRID2/GABRA2/GABRG3/GRIN2A/GSG1L
GO:0032838	plasma membrane bounded cell projection cytoplasm	0.000380781	30	DST/DCDC2/AP3B1/DNAH5/CFAP206/CFAP46/DNAI3/RAB27B/SPAG16/GNAT3/DNAH9/TMEM108/CFAP100/ATG7/ARL13B/LCA5L/DYNC2H1/HYDIN/DLG2/AMBRA1/CCDC113/RPGRIP1L/DNAH6/SPAST/AK8/AGTPBP1/DNAH14/RANGAP1/LRRK2/DNAL1
GO:0005930	axoneme	0.000380781	21	DCDC2/DNAH5/CFAP206/CFAP46/DNAI3/SPAG16/GNAT3/DNAH9/CFAP100/ATG7/ARL13B/LCA5L/DYNC2H1/HYDIN/AMBRA1/CCDC113/RPGRIP1L/DNAH6/AK8/DNAH14/DNAL1
GO:0030427	site of polarized growth	0.000380781	26	DISC1/PI4K2A/LRIG2/EPHA4/ITGA4/FRY/FXR1/TIAM1/DSCAM/CBL/FEZ1/SHANK2/SIRT2/KIF21B/RUFY3/UNC5C/PALLD/FRYL/APBB2/PARD3/ABI1/SLC2A13/LRRK2/MYO9A/MYO5A/AUTS2
GO:0043197	dendritic spine	0.000380781	26	LAMA2/NEURL1/KCND3/ABI2/EPHA4/DOCK10/KCND2/DGKI/ASIC2/FXR1/TIAM1/NLGN1/SHANK2/SHANK1/GRIA4/SLC8A1/APBA1/DNM3/GRID2/GRIA2/SEPTIN11/SORCS2/ITGA8/ANKS1B/USP8/GRIN2A
GO:0099060	integral component of postsynaptic specialization membrane	0.000395176	15	GLRA1/LRRTM3/GRID1/SORCS3/KCND3/DCC/KCND2/CLSTN2/NLGN1/LRRC4C/GRIK5/GRID2/GABRA2/GRIN2A/GSG1L
GO:0098936	intrinsic component of postsynaptic membrane	0.000397671	20	GLRA1/CDH9/LRRTM3/GRID1/SORCS3/KCND3/DCC/EPHA4/KCND2/CLSTN2/NLGN1/GRIK4/LRRC4C/GRIK5/SLC8A1/GRID2/GABRA2/CNTN1/GRIN2A/GSG1L
GO:0097014	ciliary plasm	0.000435001	21	DCDC2/DNAH5/CFAP206/CFAP46/DNAI3/SPAG16/GNAT3/DNAH9/CFAP100/ATG7/ARL13B/LCA5L/DYNC2H1/HYDIN/AMBRA1/CCDC113/RPGRIP1L/DNAH6/AK8/DNAH14/DNAL1
GO:0098948	intrinsic component of postsynaptic specialization membrane	0.000585062	15	GLRA1/LRRTM3/GRID1/SORCS3/KCND3/DCC/KCND2/CLSTN2/NLGN1/LRRC4C/GRIK5/GRID2/GABRA2/GRIN2A/GSG1L
GO:0043204	perikaryon	0.000642242	23	GLRA1/ITGA1/CTNND2/PI4K2A/NEURL1/EPHA4/SLC4A10/KCND2/CNTNAP2/KCNB2/KLHL24/TRPM2/DLG2/SIRT2/GRIK5/KCNH1/RUFY3/GLRA3/SORCS2/CACNA1C/ITGA8/LRRK2/TMEM266
GO:0099055	integral component of postsynaptic membrane	0.000642242	19	GLRA1/CDH9/LRRTM3/GRID1/SORCS3/KCND3/DCC/EPHA4/KCND2/CLSTN2/NLGN1/GRIK4/LRRC4C/GRIK5/SLC8A1/GRID2/GABRA2/GRIN2A/GSG1L
GO:0031674	I band	0.000938919	21	DST/RYR2/ANK3/FHOD3/HDAC4/TTN/DNAJB6/KAT2B/CACNA1D/PAK1/PARVA/RYR1/ACTN4/SLC8A1/PALLD/ANK1/SORBS2/PDLIM3/ANK2/CACNA1C/FERMT2
GO:0019897	extrinsic component of plasma membrane	0.000997573	24	FRK/FER/FYN/CDH6/CDH9/CDH18/CDH23/GNB1/CDH19/DTNA/GNAT3/CDH17/TIAM1/CDH1/CARMIL2/CDH11/CDH13/CTNNA2/GNG10/GNA14/BLK/EEA1/FERMT2/USP8
GO:0044304	main axon	0.00178312	13	ANK3/LRRC7/EPB41L3/CNTNAP2/DLG1/TIAM1/ROBO2/DLG2/SIRT2/KCNH1/KIF13B/ANK1/PARD3
GO:0043292	contractile fiber	0.00185002	29	DST/SYNE1/CAPZB/RYR2/ANK3/FHOD3/HDAC4/TTN/DNAJB6/FXR1/KAT2B/CACNA1D/MYH15/PAK1/PARVA/RYR1/ACTN4/SLC8A1/LMOD1/NPNT/PALLD/ANK1/SORBS2/PDLIM3/ANK2/CACNA1C/PYROXD1/FERMT2/PSMA6
GO:0098685	Schaffer collateral - CA1 synapse	0.0019115	14	AKAP12/FYN/GRM1/PRKCZ/CAPZB/NTNG1/DCC/EPHA4/LRRC4C/CDH11/SHANK1/PTPRD/APBA1/GSG1L
GO:0008076	voltage-gated potassium channel complex	0.00214794	14	HCN1/KCNMA1/KCND3/DPP10/KCND2/CNTNAP2/DPP6/KCNB2/KCNJ16/KCNMB2/KCNJ6/KCNQ1/KCNH1/HCN4
GO:0030016	myofibril	0.00223891	28	DST/SYNE1/CAPZB/RYR2/ANK3/FHOD3/HDAC4/TTN/DNAJB6/FXR1/KAT2B/CACNA1D/MYH15/PAK1/PARVA/RYR1/ACTN4/SLC8A1/LMOD1/PALLD/ANK1/SORBS2/PDLIM3/ANK2/CACNA1C/PYROXD1/FERMT2/PSMA6
GO:0030018	Z disc	0.00223891	19	DST/RYR2/ANK3/FHOD3/HDAC4/TTN/DNAJB6/CACNA1D/PAK1/PARVA/RYR1/ACTN4/SLC8A1/PALLD/ANK1/SORBS2/PDLIM3/ANK2/CACNA1C
GO:1990351	transporter complex	0.00248244	40	GLRA1/NDUFS4/HCN1/GRIK2/TMEM30A/RYR2/KCNMA1/KCND3/DPP10/ATP8B1/ORAI1/VWC2L/KCND2/CNTNAP2/DPP6/KCNB2/KCNJ16/KCNMB2/CACNA2D3/CACNA1D/KCNJ6/GRIK4/KCNQ1/ANO1/RYR1/GRIK5/GRIA4/CATSPERE/KCNH1/GRID2/GRIA2/GLRA3/GABRA2/MCUB/ANO2/CACNA1C/CACNB2/HCN4/GABRG3/GRIN2A
GO:0150034	distal axon	0.00255211	33	GLRA1/DISC1/SLC18A2/ROR1/LRIG2/EPHA4/SLC4A10/ITGA4/PTPRN2/FXR1/SYNJ1/TIAM1/DSCAM/CBL/FEZ1/SHANK2/SIRT2/GRIK5/SLC8A1/USH2A/KIF21B/RUFY3/UNC5C/PALLD/APBB2/PARD3/ABI1/SLC2A13/LRRK2/UNC13C/MYO9A/MYO5A/AUTS2
GO:0030017	sarcomere	0.00268312	26	DST/SYNE1/CAPZB/RYR2/ANK3/FHOD3/HDAC4/TTN/DNAJB6/KAT2B/CACNA1D/PAK1/PARVA/RYR1/ACTN4/SLC8A1/LMOD1/PALLD/ANK1/SORBS2/PDLIM3/ANK2/CACNA1C/PYROXD1/FERMT2/PSMA6
GO:0030426	growth cone	0.00271294	23	DISC1/LRIG2/EPHA4/ITGA4/FXR1/TIAM1/DSCAM/CBL/FEZ1/SHANK2/SIRT2/KIF21B/RUFY3/UNC5C/PALLD/APBB2/PARD3/ABI1/SLC2A13/LRRK2/MYO9A/MYO5A/AUTS2
GO:0031253	cell projection membrane	0.00271294	37	PDE6A/FGD2/EZR/GNB1/DHRS3/ATP8B1/EPB41L3/SNAP29/NCKAP1/CNTNAP2/SNTG1/KSR1/DLG1/TIAM1/INSR/ROBO2/ARL13B/PAK1/PTPRJ/SHANK2/PIEZO1/ADCY3/ANTXR1/TRPM6/KANK1/USH2A/KCNH1/PSD3/ANK1/DLC1/GABRA2/SLC7A11/ITGA8/C2CD5/GABRG3/AMN/FERMT2
GO:0031514	motile cilium	0.00315517	26	NME5/DNAH5/ROPN1L/CFAP206/PACRG/CAPZB/CFAP58/CCDC172/SPATA6/SPAG16/DLD/FBXL13/DNAH9/CFAP100/ARL13B/DYNC2H1/DDX6/DCDC2C/RNF38/AK8/VPS13A/CATSPERE/CFAP99/AKAP3/WBP2NL/SORD
GO:1902495	transmembrane transporter complex	0.00387038	38	GLRA1/NDUFS4/HCN1/GRIK2/RYR2/KCNMA1/KCND3/DPP10/ORAI1/VWC2L/KCND2/CNTNAP2/DPP6/KCNB2/KCNJ16/KCNMB2/CACNA2D3/CACNA1D/KCNJ6/GRIK4/KCNQ1/ANO1/RYR1/GRIK5/GRIA4/CATSPERE/KCNH1/GRID2/GRIA2/GLRA3/GABRA2/MCUB/ANO2/CACNA1C/CACNB2/HCN4/GABRG3/GRIN2A
GO:0099061	integral component of postsynaptic density membrane	0.00387038	10	LRRTM3/GRID1/SORCS3/DCC/CLSTN2/LRRC4C/GRIK5/GRID2/GRIN2A/GSG1L
GO:0042383	sarcolemma	0.00405065	19	SLC27A6/SGCD/LAMA2/EZR/RYR2/ANK3/KCND3/DTNA/SGCG/DLG1/CACNA1D/RYR1/RDX/SLC8A1/ANK1/SGCZ/ANK2/CACNA1C/CACNB2
GO:0098862	cluster of actin-based cell projections	0.00423972	21	DCDC2/EZR/CAPZB/PCDH15/CDH23/DAB1/ATP8B1/MYO1B/ACTR3/DOCK4/PKHD1L1/CLRN1/MME/FCHSD2/SHANK2/TRPM6/TMC1/USH2A/SLC7A11/AMN/ANKS4B
GO:0019898	extrinsic component of membrane	0.00525506	33	FRK/FER/FYN/CDH6/CDH9/CDH18/EZR/CDH23/GFRA1/DMBT1/PIK3R3/GNB1/CDH19/DTNA/GNAT3/CDH17/PIK3CB/TIAM1/MGLL/CDH1/CARMIL2/CDH11/CDH13/CTNNA2/GNG10/GNA14/VPS13A/BLK/EEA1/PIK3C2G/RGS6/FERMT2/USP8
GO:0099146	intrinsic component of postsynaptic density membrane	0.00599165	10	LRRTM3/GRID1/SORCS3/DCC/CLSTN2/LRRC4C/GRIK5/GRID2/GRIN2A/GSG1L
GO:0045121	membrane raft	0.0101834	34	FYN/PLPP1/ITGA1/ADCY2/EZR/PRKCZ/ASAH2/KCNMA1/PI4K2A/CD226/RIT2/PIKFYVE/ORAI1/IRS1/KCND2/BAALC/DLG1/EPHB1/INSR/CBLB/PLSCR1/MME/CBL/CDH1/KIF18A/KCNQ1/ANO1/CDH13/TEK/DLC1/ANK2/LRP6/LRRK2/CNTN1
GO:0098857	membrane microdomain	0.0101834	34	FYN/PLPP1/ITGA1/ADCY2/EZR/PRKCZ/ASAH2/KCNMA1/PI4K2A/CD226/RIT2/PIKFYVE/ORAI1/IRS1/KCND2/BAALC/DLG1/EPHB1/INSR/CBLB/PLSCR1/MME/CBL/CDH1/KIF18A/KCNQ1/ANO1/CDH13/TEK/DLC1/ANK2/LRP6/LRRK2/CNTN1
GO:0030673	axolemma	0.0115476	5	EPB41L3/CNTNAP2/ROBO2/KCNH1/ANK1
GO:0005604	basement membrane	0.0115476	14	DST/LAMA4/LAMA2/ATRNL1/NTNG1/LAMA3/LAMA1/DLG1/MEGF9/USH2A/HMCN1/NPNT/AMTN/SMOC1
GO:0030175	filopodium	0.011649	15	EZR/ABI2/EPHA4/MYO1B/FXR1/EPHB1/NLGN1/RDX/ANTXR1/ACTG2/RUFY3/UNC5C/ADGRA2/ABI1/MYO5A
GO:0097733	photoreceptor cell cilium	0.0137571	16	EYS/PDE6A/PCDH15/GNB1/DHRS3/TMEM237/CERKL/GNAT3/KIAA1549/ATP8A2/IQCB1/SHANK2/RPGRIP1L/USH2A/PIP4K2A/SLC24A4
GO:0005858	axonemal dynein complex	0.0145303	6	DNAH5/DNAI3/DNAH9/DNAH6/DNAH14/DNAL1
GO:0098831	presynaptic active zone cytoplasmic component	0.014747	5	CTBP2/PCLO/RIMS2/ERC1/UNC13C
GO:0005923	bicellular tight junction	0.015086	16	PRKCZ/ANK3/MAGI3/PARD6G/MAGI2/DLG1/JAM2/MAGI1/IGSF5/AMOTL1/RPGRIP1L/TJP2/PARD3/FRMD4A/MPP7/ARHGAP17
GO:0044224	juxtaparanode region of axon	0.015086	4	EPB41L3/CNTNAP2/DLG2/SIRT2
GO:0043296	apical junction complex	0.015086	18	PRKCZ/ANK3/MAGI3/PARD6G/MAGI2/DLG1/JAM2/MAGI1/IGSF5/AMOTL1/CDH1/RPGRIP1L/TJP2/SHROOM3/PARD3/FRMD4A/MPP7/ARHGAP17
GO:0008328	ionotropic glutamate receptor complex	0.015086	8	GRIK2/VWC2L/GRIK4/GRIK5/GRIA4/GRID2/GRIA2/GRIN2A
GO:0098982	GABA-ergic synapse	0.0158346	11	CTBP2/KCND3/PCLO/KCND2/CNTN5/CDH13/PLCB1/NRG1/GABRA2/SEPTIN11/GABRG3
GO:0005874	microtubule	0.0161502	40	DST/DCDC2/GRAMD2B/DNAH5/CFAP206/DISC1/CLASP1/NCKAP5/DNAH9/PARP4/MTUS2/DLG1/SYNJ1/TIAM1/DNAH12/DYNC2H1/FEZ1/SNTB2/KIF18A/CKAP5/RPGRIP1L/SIRT2/DNAH6/REEP1/TTL/SLC8A1/SPAST/DCDC2C/KIF16B/CDK5RAP2/INVS/DNM3/DNAH14/NEK7/KIF21B/MAP9/KIF13B/SHROOM3/NAV3/DNAL1
GO:0097729	9+2 motile cilium	0.0162829	17	NME5/DNAH5/PACRG/CAPZB/CFAP58/CCDC172/SPATA6/SPAG16/DNAH9/DDX6/DCDC2C/RNF38/AK8/VPS13A/CATSPERE/AKAP3/WBP2NL
GO:0032433	filopodium tip	0.0176643	5	ABI2/EPHB1/NLGN1/ABI1/MYO5A
GO:0098562	cytoplasmic side of membrane	0.0183944	22	FRK/FER/FYN/EZR/GNB1/DTNA/GNAT3/RASA3/DLG1/TIAM1/CDH1/CARMIL2/ATP2C2/THADA/GNG10/GNA14/BLK/ANK1/EXOC1/LRRK2/FERMT2/CDIP1
GO:0001750	photoreceptor outer segment	0.0183944	13	EYS/PDE6A/PCDH15/GNB1/DHRS3/TMEM237/CERKL/GNAT3/ATP8A2/IQCB1/SHANK2/PIP4K2A/SLC24A4
GO:0098878	neurotransmitter receptor complex	0.0189295	8	GRIK2/VWC2L/GRIK4/GRIK5/GRIA4/GRID2/GRIA2/GRIN2A
GO:0032421	stereocilium bundle	0.0204726	10	DCDC2/PCDH15/CDH23/ATP8B1/DOCK4/PKHD1L1/CLRN1/FCHSD2/TMC1/USH2A
GO:0032589	neuron projection membrane	0.0204726	10	EPB41L3/CNTNAP2/INSR/ROBO2/USH2A/KCNH1/ANK1/GABRA2/ITGA8/GABRG3
GO:0044853	plasma membrane raft	0.0204726	15	PLPP1/EZR/ASAH2/KCNMA1/ORAI1/IRS1/KCND2/INSR/CBL/CDH1/KIF18A/CDH13/DLC1/LRP6/LRRK2
GO:0098791	Golgi apparatus subcompartment	0.0210829	36	HACE1/CLVS2/SGMS1/PI4K2A/ATP9B/ATP8B1/RAB27B/AP1B1/ATXN2/MYO1B/COG5/TRAPPC9/COG6/NSF/TOM1L1/GOLGB1/GOLGA4/MME/CDH1/SMPD3/ATP2C2/BIRC6/RAB10/RIC1/STX6/NMNAT2/KLHL20/SLC10A7/CSGALNACT1/GOLGA7/LRRK2/FUT8/PRKD1/ATP8B4/RBFOX1/XYLT1
GO:0062023	collagen-containing extracellular matrix	0.0210829	39	DST/EYS/COL19A1/COL12A1/LAMA4/EDIL3/HAPLN1/LAMA2/ANXA11/ATRNL1/COL11A1/NTNG1/LAMA3/LAMA1/COL14A1/GPC5/GPC6/DLG1/FBLN2/ADAMTS9/IMPG2/PLSCR1/SPON1/CDH13/SSC5D/MEGF9/USH2A/HMCN1/COL25A1/NPNT/AMTN/SCARA3/CTSB/ADAMTS3/WNT5B/TIMP3/ADAMTS20/FBLN5/SMOC1
GO:0005901	caveola	0.02194	12	PLPP1/ASAH2/KCNMA1/IRS1/INSR/CBL/CDH1/KIF18A/CDH13/DLC1/LRP6/LRRK2
GO:0070160	tight junction	0.02194	16	PRKCZ/ANK3/MAGI3/PARD6G/MAGI2/DLG1/JAM2/MAGI1/IGSF5/AMOTL1/RPGRIP1L/TJP2/PARD3/FRMD4A/MPP7/ARHGAP17
GO:0099738	cell cortex region	0.0231669	8	PRKCZ/CTBP2/CLASP1/MYO5B/PCLO/RIMS2/ERC1/UNC13C
GO:0030286	dynein complex	0.0240794	9	DNAH5/DISC1/DNAI3/DNAH9/DNAH12/DYNC2H1/DNAH6/DNAH14/DNAL1
GO:0097731	9+0 non-motile cilium	0.0246025	16	EYS/PDE6A/PCDH15/GNB1/DHRS3/TMEM237/CERKL/GNAT3/KIAA1549/ATP8A2/IQCB1/SHANK2/RPGRIP1L/USH2A/PIP4K2A/SLC24A4
GO:0098889	intrinsic component of presynaptic membrane	0.0246025	11	GLRA1/CDH9/NTNG1/ADAM23/EPHA4/GRIK4/CNTN5/GRIK5/PTPRD/KCNH1/CNTN1
GO:0016010	dystrophin-associated glycoprotein complex	0.0246025	5	SGCD/SNTG1/SGCG/SNTB2/SGCZ
GO:0090665	glycoprotein complex	0.0246025	5	SGCD/SNTG1/SGCG/SNTB2/SGCZ
GO:0032420	stereocilium	0.024939	9	PCDH15/CDH23/ATP8B1/DOCK4/PKHD1L1/CLRN1/FCHSD2/TMC1/USH2A
GO:0030672	synaptic vesicle membrane	0.024939	14	SV2C/PI4K2A/SLC18A2/RAB27B/TMEM163/DGKI/PTPRN2/SYT9/STX6/GABRA2/SYN3/LRRK2/UNC13C/MCTP2
GO:0099501	exocytic vesicle membrane	0.024939	14	SV2C/PI4K2A/SLC18A2/RAB27B/TMEM163/DGKI/PTPRN2/SYT9/STX6/GABRA2/SYN3/LRRK2/UNC13C/MCTP2
GO:0098636	protein complex involved in cell adhesion	0.024939	7	ITGA1/ITGA4/ITGBL1/ITGA9/JAM2/ITGA8/ITGAX
GO:0008021	synaptic vesicle	0.024939	22	SV2C/DISC1/PI4K2A/SLC18A2/RAB27B/TMEM163/DGKI/PTPRN2/MME/KIRREL3/SYT9/RAB10/APBA1/STX6/GABRA2/SYN3/LRRK2/UNC13C/MCTP2/VTI1B/TRIM9/GRIN2A
GO:0005769	early endosome	0.0271795	36	CLVS2/FGD2/WDFY4/PI4K2A/ZFYVE9/PIKFYVE/LDLRAD4/TPCN1/EPHA4/MYO1B/OSBPL6/TMEM163/CNTNAP2/LAPTM4B/WDFY2/RABEP1/RUBCN/EPHB1/TMEM108/MME/UVRAG/KCNQ1/KIF16B/PPP1R21/RPS6KC1/STX6/RABGAP1L/KCNH1/APBB2/SORCS2/ANK2/EEA1/LRP6/VTI1B/MYO5A/USP8
GO:0036126	sperm flagellum	0.0272341	15	NME5/PACRG/CAPZB/CFAP58/CCDC172/SPATA6/SPAG16/DDX6/DCDC2C/RNF38/AK8/VPS13A/CATSPERE/AKAP3/WBP2NL
GO:0009898	cytoplasmic side of plasma membrane	0.0301185	19	FRK/FER/FYN/EZR/GNB1/DTNA/GNAT3/RASA3/DLG1/TIAM1/CDH1/CARMIL2/ATP2C2/GNG10/GNA14/BLK/ANK1/EXOC1/FERMT2
GO:0045239	tricarboxylic acid cycle enzyme complex	0.0309155	4	OGDHL/OGDH/DLD/SUCLA2
GO:0031594	neuromuscular junction	0.0390144	10	LAMA2/ANK3/EPHA4/HDAC4/DLG1/PDZRN3/DLG2/FCHSD2/NRG1/UNC13C
GO:0042641	actomyosin	0.0390144	11	PRKCZ/ROR1/HDAC4/KAT2B/ACTN4/TEK/PALLD/PDLIM3/LIMCH1/SEPTIN11/FERMT2
GO:0097730	non-motile cilium	0.0406201	18	EYS/DCDC2/PDE6A/PCDH15/GNB1/DHRS3/TMEM237/CERKL/GNAT3/KIAA1549/ATP8A2/IQCB1/ARL13B/SHANK2/RPGRIP1L/USH2A/PIP4K2A/SLC24A4
GO:0001726	ruffle	0.0411894	19	FGD2/EZR/NCKAP1/CDK6/SNTG1/ARHGEF7/KSR1/TIAM1/PAK1/KIF18A/CARMIL2/PTPRJ/KANK1/PALLD/PSD3/DLC1/FGD6/C2CD5/MYO5A
GO:0008305	integrin complex	0.0438716	6	ITGA1/ITGA4/ITGBL1/ITGA9/ITGA8/ITGAX
GO:0005802	trans-Golgi network	0.0464609	25	CLVS2/PI4K2A/ATP9B/ATP8B1/AP1B1/ATXN2/MYO1B/COG5/TRAPPC9/COG6/GOLGA4/MME/CDH1/ATP2C2/BIRC6/RAB10/RIC1/STX6/NMNAT2/KLHL20/SLC10A7/LRRK2/PRKD1/ATP8B4/RBFOX1
GO:0030315	T-tubule	0.0464609	8	EZR/ANK3/CACNA1D/RDX/SLC8A1/ANK2/CACNA1C/CACNB2
GO:0035371	microtubule plus-end	0.0491731	5	DST/CLASP1/NCKAP5/CKAP5/CDK5RAP2
GO:0005096	GTPase activator activity	1.46142e-06	61	ADGRB3/RASGRF2/ARHGEF28/DEPDC1B/DOCK2/ARHGEF37/RANBP3L/TRIO/FGD2/TBC1D22B/ARHGAP22/HPS1/DOCK1/ARHGAP28/TBC1D10A/GIT2/DOCK10/RAB3GAP1/RAPGEF5/DOCK4/DIS3/ARHGEF7/RASA3/RAP1GAP2/RABEP1/TIAM1/TBC1D5/SRGAP3/DOCK3/SWAP70/ARHGEF1/SOS1/ITSN2/PLCB1/RALGAPA2/DENND1A/VAV2/TBC1D2/TBC1D13/ALDH1A1/RIC1/RGS7/RASAL2/RABGAP1L/ARHGEF38/FAM13A/PSD3/DLC1/TBC1D1/EGF/FGD6/ARHGAP8/DENND5B/RANGAP1/LRRK2/HERC1/DENND4A/MY…
GO:0030695	GTPase regulator activity	1.46142e-06	63	ADGRB3/RASGRF2/ARHGEF28/DEPDC1B/DOCK2/ARHGEF37/RANBP3L/TRIO/FGD2/TBC1D22B/ARHGAP22/HPS1/DOCK1/ARHGAP28/TBC1D10A/GIT2/DOCK10/RAB3GAP1/RAPGEF5/DOCK4/DIS3/ARHGEF7/RASA3/RAP1GAP2/RABEP1/TIAM1/TBC1D5/SRGAP3/DOCK3/SWAP70/ARHGEF1/SOS1/ITSN2/PLCB1/RALGAPA2/DENND1A/VAV2/TBC1D2/TBC1D13/ALDH1A1/RIC1/RGS7/RASAL2/RABGAP1L/ARHGEF38/FAM13A/PSD3/DLC1/TBC1D1/SLIT2/CPEB2/EGF/FGD6/ARHGAP8/DENND5B/RANGAP1/LRRK2/HERC…
GO:0060589	nucleoside-triphosphatase regulator activity	1.46142e-06	63	ADGRB3/RASGRF2/ARHGEF28/DEPDC1B/DOCK2/ARHGEF37/RANBP3L/TRIO/FGD2/TBC1D22B/ARHGAP22/HPS1/DOCK1/ARHGAP28/TBC1D10A/GIT2/DOCK10/RAB3GAP1/RAPGEF5/DOCK4/DIS3/ARHGEF7/RASA3/RAP1GAP2/RABEP1/TIAM1/TBC1D5/SRGAP3/DOCK3/SWAP70/ARHGEF1/SOS1/ITSN2/PLCB1/RALGAPA2/DENND1A/VAV2/TBC1D2/TBC1D13/ALDH1A1/RIC1/RGS7/RASAL2/RABGAP1L/ARHGEF38/FAM13A/PSD3/DLC1/TBC1D1/SLIT2/CPEB2/EGF/FGD6/ARHGAP8/DENND5B/RANGAP1/LRRK2/HERC…
GO:0017124	SH3 domain binding	3.04122e-05	25	KHDRBS2/PRKN/RUFY2/ADAM12/DOCK1/DNAJC6/ABI2/DOCK4/TOM1L1/SYNJ1/DOCK3/CBLB/PLSCR1/CBL/UVRAG/SHANK2/SHANK1/GRIK5/SOS1/DENND1A/ABI1/FUT8/USP8/FMN1/ARHGAP17
GO:0008066	glutamate receptor activity	3.04122e-05	11	GRM4/GRIK2/GRM1/GRID1/GRM7/GRIK4/GRIK5/GRIA4/GRID2/GRIA2/GRIN2A
GO:0022836	gated channel activity	0.000144545	44	GLRA1/HCN1/GRIK2/RYR2/KCNMA1/GRID1/KCND3/PIEZO2/TPCN1/KCNH7/KCND2/KCNB2/KCNJ16/NALCN/NALF1/RASA3/ASIC2/KCNMB2/ANO10/TRPM2/CACNA2D3/CACNA1D/KCNJ6/GRIK4/KCNQ1/ANO1/RYR1/GRIK5/PIEZO1/GRIA4/TMC1/KCNH1/GRID2/GRIA2/GLRA3/KCNU1/GABRA2/ANO2/CACNA1C/CACNB2/ANO4/HCN4/GABRG3/GRIN2A
GO:0004970	ionotropic glutamate receptor activity	0.000825408	8	GRIK2/GRID1/GRIK4/GRIK5/GRIA4/GRID2/GRIA2/GRIN2A
GO:0005085	guanyl-nucleotide exchange factor activity	0.00101358	31	RASGRF2/ARHGEF28/DOCK2/ARHGEF37/TRIO/FGD2/HPS1/DOCK1/TBC1D10A/DOCK10/RAB3GAP1/RAPGEF5/DOCK4/DIS3/ARHGEF7/TIAM1/DOCK3/SWAP70/ARHGEF1/SOS1/ITSN2/DENND1A/VAV2/RIC1/ARHGEF38/PSD3/EGF/FGD6/DENND5B/HERC1/DENND4A
GO:0005216	ion channel activity	0.00105232	49	GLRA1/HCN1/GRIK2/RYR2/KCNMA1/GRID1/KCND3/PIEZO2/TPCN1/ORAI1/KCNH7/KCND2/SLC26A7/KCNB2/KCNJ16/NALCN/NALF1/RASA3/ASIC2/KCNMB2/ANO10/TRPM2/CACNA2D3/CACNA1D/KCNJ6/GRIK4/KCNQ1/ANO1/RYR1/GRIK5/PKD1L2/PIEZO1/GRIA4/SLC24A2/TRPM6/TMC1/KCNH1/GRID2/GRIA2/GLRA3/GABRA2/ANO2/CACNA1C/CACNB2/ANO4/HCN4/GABRG3/SLC24A4/GRIN2A
GO:0005261	cation channel activity	0.00186964	40	HCN1/GRIK2/RYR2/KCNMA1/KCND3/PIEZO2/TPCN1/ORAI1/KCNH7/KCND2/KCNB2/KCNJ16/NALCN/NALF1/RASA3/ASIC2/KCNMB2/ANO10/TRPM2/CACNA2D3/CACNA1D/KCNJ6/GRIK4/KCNQ1/ANO1/RYR1/GRIK5/PKD1L2/PIEZO1/GRIA4/SLC24A2/TRPM6/TMC1/KCNH1/GRIA2/CACNA1C/CACNB2/HCN4/SLC24A4/GRIN2A
GO:0005516	calmodulin binding	0.00189684	28	AKAP12/RASGRF2/RYR2/MYO5B/RIT2/ORAI1/MYO1B/TTN/PDE1A/IQCB1/PCP4/MYH15/SNTB2/KCNQ1/RYR1/SLC8A1/ADCY3/PLCB1/CDK5RAP2/INVS/KCNH1/PLA2G6/CACNA1C/CAMK1D/EEA1/UNC13C/SLC24A4/MYO5A
GO:0003779	actin binding	0.00227484	48	DST/SYNE1/RAI14/PACRG/PHACTR2/PRKN/DAAM2/EZR/CAPZB/KCNMA1/MYO5B/PSTPIP2/FHOD3/EPB41L3/MYO1B/TTN/ACTR3/NCALD/SNTG1/DIAPH3/MYO16/SSH2/PXK/MYH15/PARVA/SNTB2/KIF18A/ACTN4/RDX/CTNNA2/PRKCE/ANTXR1/FMN2/KLHL20/LMOD1/PALLD/PDLIM3/LIMCH1/SHROOM3/CACNB2/MSRB2/STK38L/LRRK2/MYO9A/FERMT2/MYO5A/FMN1/SYNE3
GO:0015276	ligand-gated ion channel activity	0.00227484	22	GLRA1/HCN1/GRIK2/RYR2/GRID1/TPCN1/KCNJ16/RASA3/ASIC2/TRPM2/KCNJ6/GRIK4/RYR1/GRIK5/GRIA4/GRID2/GRIA2/GLRA3/GABRA2/HCN4/GABRG3/GRIN2A
GO:0022834	ligand-gated channel activity	0.00227484	22	GLRA1/HCN1/GRIK2/RYR2/GRID1/TPCN1/KCNJ16/RASA3/ASIC2/TRPM2/KCNJ6/GRIK4/RYR1/GRIK5/GRIA4/GRID2/GRIA2/GLRA3/GABRA2/HCN4/GABRG3/GRIN2A
GO:0045296	cadherin binding	0.00227484	39	CDH6/CDH9/CDH18/CTNND2/EZR/CAPZB/ANK3/CDH23/CDH19/PTPRM/TBC1D10A/MYO1B/OLA1/CDH17/DIAPH3/MB21D2/DLG1/PAK2/DDX6/CBL/SWAP70/PARVA/CDH1/CKAP5/PTPRJ/CDH11/CDH13/RDX/CTNNA2/RAB10/PTPRT/TBC1D2/TJP2/ERC1/ABI1/MPP7/RANGAP1/USP8/EIF4H
GO:0015267	channel activity	0.00431555	50	GLRA1/HCN1/GRIK2/RYR2/KCNMA1/GRID1/KCND3/PIEZO2/TPCN1/ORAI1/KCNH7/KCND2/SLC26A7/KCNB2/KCNJ16/NALCN/NALF1/RASA3/ASIC2/KCNMB2/ANO10/TRPM2/CACNA2D3/CACNA1D/KCNJ6/GRIK4/KCNQ1/ANO1/RYR1/GRIK5/PKD1L2/PIEZO1/GRIA4/SLC24A2/TRPM6/TMC1/KCNH1/GRID2/GRIA2/GLRA3/KCNU1/GABRA2/ANO2/CACNA1C/CACNB2/ANO4/HCN4/GABRG3/SLC24A4/GRIN2A
GO:0022803	passive transmembrane transporter activity	0.00431555	50	GLRA1/HCN1/GRIK2/RYR2/KCNMA1/GRID1/KCND3/PIEZO2/TPCN1/ORAI1/KCNH7/KCND2/SLC26A7/KCNB2/KCNJ16/NALCN/NALF1/RASA3/ASIC2/KCNMB2/ANO10/TRPM2/CACNA2D3/CACNA1D/KCNJ6/GRIK4/KCNQ1/ANO1/RYR1/GRIK5/PKD1L2/PIEZO1/GRIA4/SLC24A2/TRPM6/TMC1/KCNH1/GRID2/GRIA2/GLRA3/KCNU1/GABRA2/ANO2/CACNA1C/CACNB2/ANO4/HCN4/GABRG3/SLC24A4/GRIN2A
GO:0060090	molecular adaptor activity	0.00431555	41	COL19A1/SYNE1/DISC1/ANK3/GNB1/COL11A1/MAGI3/ABI2/DLGAP1/EPB41L3/SNAP29/IRS1/GRB14/MAGI2/COL14A1/CHCHD3/KSR1/DLG1/MAGI1/DDB1/SHANK2/SHANK1/ITSN2/SEPTIN10/CNTLN/TJP2/STX6/BANK1/SH3RF1/DOK2/ANK1/SORBS2/SEPTIN11/ANK2/FRMD4A/ABI1/MPP7/LRRK2/VTI1B/SYNE3/CUX1
GO:0046873	metal ion transmembrane transporter activity	0.00742121	45	MRS2/NIPAL4/HCN1/GRIK2/SLC22A3/RYR2/KCNMA1/SLC18A2/KCND3/TPCN1/ORAI1/SLC4A10/KCNH7/KCND2/KCNB2/KCNJ16/NALCN/NALF1/RASA3/ASIC2/SLC39A11/KCNMB2/TRPM2/CACNA2D3/CACNA1D/SLC9A9/KCNJ6/GRIK4/KCNQ1/ATP2C2/RYR1/GRIK5/PKD1L2/SLC8A1/SLC9A2/SLC24A2/TRPM6/TMC1/KCNH1/SLC4A4/CACNA1C/CACNB2/HCN4/SLC24A4/GRIN2A
GO:0035091	phosphatidylinositol binding	0.00742121	32	CLVS2/FGD2/ZFYVE9/PIGK/SNX7/TPCN1/MYO1B/LAPTM4B/PITPNC1/PITPNA/TOM1L1/RUBCN/PXK/FCHSD2/SYT9/KCNQ1/TTPAL/PIGU/PLCB1/KIF16B/DENND1A/SNX30/RPS6KC1/KCNH1/SNX25/EXOC1/PARD3/EEA1/OSBPL8/PIK3C2G/FERMT2/SNX29
GO:0022824	transmitter-gated ion channel activity	0.00742121	12	GLRA1/GRIK2/GRID1/GRIK4/GRIK5/GRIA4/GRID2/GRIA2/GLRA3/GABRA2/GABRG3/GRIN2A
GO:0022835	transmitter-gated channel activity	0.00742121	12	GLRA1/GRIK2/GRID1/GRIK4/GRIK5/GRIA4/GRID2/GRIA2/GLRA3/GABRA2/GABRG3/GRIN2A
GO:0005001	transmembrane receptor protein tyrosine phosphatase activity	0.0115489	6	PTPRK/PTPRM/PTPRN2/PTPRG/PTPRT/PTPRD
GO:0019198	transmembrane receptor protein phosphatase activity	0.0115489	6	PTPRK/PTPRM/PTPRN2/PTPRG/PTPRT/PTPRD
GO:0015085	calcium ion transmembrane transporter activity	0.0144356	19	RYR2/TPCN1/ORAI1/NALF1/RASA3/TRPM2/CACNA2D3/CACNA1D/ATP2C2/RYR1/PKD1L2/SLC8A1/SLC24A2/TRPM6/TMC1/CACNA1C/CACNB2/SLC24A4/GRIN2A
GO:0008569	minus-end-directed microtubule motor activity	0.0148279	6	DNAH5/DNAH9/DNAH12/DYNC2H1/DNAH6/DNAH14
GO:0071889	14-3-3 protein binding	0.0148279	8	TBC1D22B/PRKCZ/KSR1/PRKCE/KCNH1/NEK1/KIF13B/FOXK1
GO:1990782	protein tyrosine kinase binding	0.0148279	16	DUSP22/NEDD9/NRG3/EPHA4/IRS1/GRB14/DOCK4/TIAM1/DSCAM/CBLB/CBL/TJP2/BANK1/DOK2/NRG1/ITGAX
GO:0052742	phosphatidylinositol kinase activity	0.0189107	6	PI4K2A/PIK3R3/PIKFYVE/PIK3CB/PIP5K1B/PIK3C2G
GO:0005262	calcium channel activity	0.0197067	17	RYR2/TPCN1/ORAI1/NALF1/RASA3/TRPM2/CACNA2D3/CACNA1D/RYR1/PKD1L2/SLC24A2/TRPM6/TMC1/CACNA1C/CACNB2/SLC24A4/GRIN2A
GO:0019205	nucleobase-containing compound kinase activity	0.0197067	9	NME5/ADK/MAGI3/LRGUK/DLG1/DLG2/AK8/TJP2/NME7
GO:0030674	protein-macromolecule adaptor activity	0.0210502	32	COL19A1/SYNE1/ANK3/GNB1/COL11A1/ABI2/EPB41L3/SNAP29/IRS1/GRB14/MAGI2/COL14A1/KSR1/DDB1/SHANK2/SHANK1/CNTLN/TJP2/STX6/BANK1/SH3RF1/DOK2/ANK1/SORBS2/ANK2/FRMD4A/ABI1/MPP7/LRRK2/VTI1B/SYNE3/CUX1
GO:0005319	lipid transporter activity	0.0210502	20	SLC27A6/TMEM30A/OSBPL9/ATP9B/ATP8B1/OSBPL1A/OSBP2/OSBPL6/ABCA13/PITPNC1/PITPNA/ABCC3/ATP8A2/OSBPL10/PLSCR1/SLC10A7/ANO4/OSBPL8/SLCO1C1/ATP8B4
GO:0022843	voltage-gated cation channel activity	0.0210502	19	HCN1/KCNMA1/KCND3/TPCN1/KCNH7/KCND2/KCNB2/KCNJ16/CACNA2D3/CACNA1D/KCNJ6/KCNQ1/RYR1/TMC1/KCNH1/CACNA1C/CACNB2/HCN4/GRIN2A
GO:0050145	nucleoside monophosphate kinase activity	0.0210502	6	MAGI3/LRGUK/DLG1/DLG2/AK8/TJP2
GO:0106310	protein serine kinase activity	0.0210502	37	SRPK1/MAPK9/RIOK2/MAST4/RPS6KA2/TRIO/PRKCZ/PIKFYVE/TAOK3/TLK1/TTN/CDK14/CDK6/PRKCA/KSR1/MAP3K13/PAK2/ULK4/CSNK1G2/PAK1/STK33/PAK5/PRKCE/MELK/TRPM6/RPS6KC1/NEK7/NEK1/CDKL2/CAMK1D/MASTL/PRKCQ/CDK17/STK38L/LRRK2/RPS6KA5/PRKD1
GO:0005543	phospholipid binding	0.0221472	45	CLVS2/FGD2/ANXA11/ZFYVE9/PIGK/SNX7/ATP8B1/OSBPL1A/TPCN1/MYO1B/PCLO/LAPTM4B/PITPNC1/PITPNA/TOM1L1/RUBCN/CPNE4/OSBPL10/PXK/MME/FCHSD2/SYT9/SMPD3/CARMIL2/KCNQ1/CPNE7/TTPAL/PIGU/PLCB1/KIF16B/DENND1A/SNX30/LPAR1/RPS6KC1/KCNH1/SNX25/EXOC1/PARD3/EEA1/OSBPL8/PIK3C2G/C2CD5/UNC13C/FERMT2/SNX29
GO:0035591	signaling adaptor activity	0.0221472	13	GNB1/ABI2/IRS1/MAGI2/KSR1/SHANK2/SHANK1/BANK1/SH3RF1/DOK2/ABI1/MPP7/LRRK2
GO:0099094	ligand-gated cation channel activity	0.0241779	16	HCN1/GRIK2/RYR2/TPCN1/KCNJ16/RASA3/ASIC2/TRPM2/KCNJ6/GRIK4/RYR1/GRIK5/GRIA4/GRIA2/HCN4/GRIN2A
GO:0003774	cytoskeletal motor activity	0.0257111	16	DNAH5/MYO5B/MYO1B/MYO16/DNAH9/DNAH12/MYH15/DYNC2H1/KIF18A/DNAH6/KIF16B/DNAH14/KIF21B/KIF13B/MYO9A/MYO5A
GO:0005230	extracellular ligand-gated ion channel activity	0.0257111	12	GLRA1/GRIK2/GRID1/GRIK4/GRIK5/GRIA4/GRID2/GRIA2/GLRA3/GABRA2/GABRG3/GRIN2A
GO:0005272	sodium channel activity	0.0290348	9	HCN1/GRIK2/TPCN1/NALCN/ASIC2/TRPM2/GRIK4/GRIK5/HCN4
GO:0008093	cytoskeletal anchor activity	0.0300854	6	ANK3/ABI2/EPB41L3/ANK1/SORBS2/ANK2
GO:0005217	intracellular ligand-gated ion channel activity	0.0323082	7	HCN1/RYR2/TPCN1/RASA3/TRPM2/RYR1/HCN4
GO:0016776	phosphotransferase activity, phosphate group as acceptor	0.0350429	8	NME5/MAGI3/LRGUK/DLG1/DLG2/AK8/TJP2/NME7
GO:0004114	3',5'-cyclic-nucleotide phosphodiesterase activity	0.0350429	6	PDE6A/PDE7B/PDE11A/PDE1A/PDE3B/PDE3A
GO:0004698	calcium-dependent protein kinase C activity	0.0350429	5	PRKCZ/PRKCA/PRKCE/PRKCQ/PRKD1
GO:0016307	phosphatidylinositol phosphate kinase activity	0.0350429	5	PIKFYVE/PIK3CB/PIP5K1B/PIP4K2A/PIK3C2G
GO:0015079	potassium ion transmembrane transporter activity	0.0397431	19	HCN1/GRIK2/KCNMA1/KCND3/KCNH7/KCND2/KCNB2/KCNJ16/KCNMB2/SLC9A9/KCNJ6/GRIK4/KCNQ1/GRIK5/SLC9A2/SLC24A2/KCNH1/HCN4/SLC24A4
GO:0005178	integrin binding	0.0405048	18	DST/EDIL3/CD226/LAMA3/ADAM23/ITGA4/CDH17/CCN4/PRKCA/ITGBL1/JAM2/ACTN4/NPNT/ADAM2/NRG1/FBLN5/FERMT2/ITGAX
GO:0030594	neurotransmitter receptor activity	0.0419471	15	GLRA1/HTR4/GRIK2/GRM1/GRID1/HTR1F/GRIK4/GRIK5/GRIA4/GRID2/GRIA2/GLRA3/GABRA2/GABRG3/GRIN2A
GO:0004697	protein kinase C activity	0.0427817	5	PRKCZ/PRKCA/PRKCE/PRKCQ/PRKD1
GO:0015278	calcium-release channel activity	0.0427817	5	RYR2/TPCN1/RASA3/TRPM2/RYR1
GO:0051018	protein kinase A binding	0.0478073	9	AKAP12/PRRC1/EZR/RYR2/CRYBG3/KCNQ1/RDX/AKAP3/LRRK2
GO:0004112	cyclic-nucleotide phosphodiesterase activity	0.0479195	6	PDE6A/PDE7B/PDE11A/PDE1A/PDE3B/PDE3A
