# Supplementary material for: Genome-wide detection of copy number variation in American mink using whole-genome sequencing
Source: BMC Genomics. 2022 Sep 13;23:649. doi: 10.1186/s12864-022-08874-1 (PMC9468235; doi:10.1186/s12864-022-08874-1)
Supplement: Supplementary file 1 — Additional file 1: Table S1. List of CNVs identified on 100 American mink genomes. Table S2. Detail information of the detected CNVR. Table S3. List of genes completely/partially overlapped with CNVR in American mink. Table S4. Functional enrichment of gene ontology analysis of genes covered by CNVR. Table S5. Functional enrichment of KEGG pathway analysis of genes covered by CNVR. [file 12864_2022_8874_MOESM1_ESM.zip › 220429_Table S5.xlsx]

## Sheet: Sheet1
Table S5. Functional enrichment of KEGG pathway analyses of the genes covered by CNVR.
ID	Description	p.adjust	qvalue	Count	geneID
hsa04360	Axon guidance	8.33802e-05	7.17568e-05	30	FYN/SLIT3/PRKCZ/PIK3R3/NTNG1/LRIG2/PARD6G/DCC/EPHA4/PRKCA/SSH2/PAK2/SEMA5B/PIK3CB/EPHB1/RYK/SRGAP3/ROBO2/ROBO1/EPHA6/BOC/PAK1/LRRC4C/DPYSL5/PAK5/UNC5C/UNC5D/SLIT2/WNT5B/PARD3
hsa04724	Glutamatergic synapse	0.0012863	0.00110699	20	GRM4/GRIK2/ADCY2/GRM1/GNB1/DLGAP1/PRKCA/GRM7/CACNA1D/GRIK4/SHANK2/SHANK1/GRIK5/GRIA4/ADCY3/PLCB1/GNG10/GRIA2/CACNA1C/GRIN2A
hsa04810	Regulation of actin cytoskeleton	0.0012863	0.00110699	30	ITGA1/EZR/DOCK1/PIK3R3/ABI2/PIKFYVE/ITGA4/NCKAP1/ACTR3/DIAPH3/ARHGEF7/SSH2/PAK2/PIK3CB/TIAM1/ITGA9/PAK1/RRAS2/ACTN4/ARHGEF1/RDX/SOS1/PAK5/VAV2/LPAR1/PIP5K1B/EGF/ITGA8/PIP4K2A/ITGAX
hsa05412	Arrhythmogenic right ventricular cardiomyopathy	0.00256261	0.00220537	15	SGCD/ITGA1/LAMA2/RYR2/LAMA1/ITGA4/SGCG/ITGA9/CACNA2D3/CACNA1D/CTNNA2/SLC8A1/CACNA1C/ITGA8/CACNB2
hsa05414	Dilated cardiomyopathy	0.00256261	0.00220537	17	SGCD/ITGA1/ADCY2/LAMA2/RYR2/LAMA1/TTN/ITGA4/SGCG/ITGA9/CACNA2D3/CACNA1D/SLC8A1/ADCY3/CACNA1C/ITGA8/CACNB2
hsa04072	Phospholipase D signaling pathway	0.00286172	0.00246279	22	GRM4/FYN/PLPP1/ADCY2/GRM1/AGPAT4/PIK3R3/DGKB/DGKI/PRKCA/PIK3CB/GRM7/AGPAT3/INSR/RRAS2/SOS1/ADCY3/PLCB1/LPAR1/PIP5K1B/DNM3/EGF
hsa04713	Circadian entrainment	0.00731726	0.00629722	16	ADCY2/RYR2/PRKG1/GNB1/PRKCA/CACNA1D/KCNJ6/RYR1/GRIA4/ADCY3/PLCB1/GNG10/GRIA2/CACNA1C/RPS6KA5/GRIN2A
hsa04071	Sphingolipid signaling pathway	0.00799318	0.00687891	18	MAPK9/FYN/PPP2R2B/PRKCZ/SGMS1/ASAH2/PIK3R3/CERS6/PRKCA/PIK3CB/PLCB1/PRKCE/ACER2/ASAH1/CERS3/SPTLC2/PPP2R5E/PPP2R5C
hsa05410	Hypertrophic cardiomyopathy	0.00802538	0.00690662	15	SGCD/ITGA1/LAMA2/RYR2/LAMA1/TTN/ITGA4/SGCG/ITGA9/CACNA2D3/CACNA1D/SLC8A1/CACNA1C/ITGA8/CACNB2
hsa04923	Regulation of lipolysis in adipocytes	0.0113315	0.00975187	11	ADCY2/PRKG1/PIK3R3/PTGER3/IRS1/PIK3CB/MGLL/INSR/PDE3B/ADCY3/TSHR
hsa04514	Cell adhesion molecules	0.0135017	0.0116195	20	NEGR1/NTNG1/CD226/PTPRM/ITGA4/CNTNAP2/ITGA9/JAM2/NCAM2/ALCAM/NLGN1/CADM1/GLG1/CDH1/LRRC4C/NRXN1/PDCD1LG2/ITGA8/CNTN1/NRXN3
hsa04510	Focal adhesion	0.0202924	0.0174636	24	MAPK9/LAMA4/FYN/ITGA1/LAMA2/DOCK1/PIK3R3/LAMA3/LAMA1/ITGA4/RELN/PRKCA/PAK2/PIK3CB/ITGA9/PAK1/PARVA/ACTN4/SOS1/PAK5/VAV2/PIP5K1B/EGF/ITGA8
hsa04930	Type II diabetes mellitus	0.0302136	0.0260018	9	MAPK9/PRKCZ/PIK3R3/IRS1/PIK3CB/CACNA1D/INSR/PRKCE/CACNA1C
hsa04012	ErbB signaling pathway	0.0302718	0.0260519	13	MAPK9/NRG3/PIK3R3/PRKCA/PAK2/PIK3CB/CBLB/CBL/PAK1/SOS1/PAK5/NRG1/EGF
hsa00600	Sphingolipid metabolism	0.0399118	0.034348	9	PLPP1/SGMS1/ASAH2/CERS6/SMPD3/ACER2/ASAH1/CERS3/SPTLC2
hsa00640	Propanoate metabolism	0.0399118	0.034348	7	ECHDC1/ACACB/DLD/SUCLA2/PCCA/ACACA/ACOX3
hsa04270	Vascular smooth muscle contraction	0.0399118	0.034348	17	ADCY2/PRKG1/KCNMA1/RAMP1/PRKCA/KCNMB2/CACNA1D/IRAG1/ARHGEF1/ADCY3/PLCB1/PRKCE/ACTG2/KCNU1/PLA2G6/CACNA1C/PRKCQ
hsa04530	Tight junction	0.0399118	0.034348	20	MAPK9/PPP2R2B/EZR/PRKCZ/PARD6G/ACTR3/DLG1/TIAM1/JAM2/MAGI1/CACNA1D/IGSF5/AMOTL1/DLG2/ACTN4/RDX/PRKCE/TJP2/PARD3/ARHGAP17
hsa05032	Morphine addiction	0.0418121	0.0359834	13	ADCY2/PDE7B/GNB1/PDE11A/PDE1A/PRKCA/KCNJ6/PDE3B/ADCY3/GNG10/GABRA2/PDE3A/GABRG3
hsa04024	cAMP signaling pathway	0.044603	0.0383852	24	MAPK9/HTR4/ADCY2/RYR2/PIK3R3/PTGER3/ORAI1/PIK3CB/TIAM1/CACNA1D/HTR1F/PAK1/RRAS2/PDE3B/GRIA4/ADCY3/VAV2/GRIA2/ACOX3/CACNA1C/PDE3A/HCN4/TSHR/GRIN2A
hsa04015	Rap1 signaling pathway	0.046201	0.0397605	23	ADCY2/PRKCZ/PIK3R3/MAGI3/PARD6G/MAGI2/RAPGEF5/DOCK4/PRKCA/PIK3CB/TIAM1/MAGI1/INSR/CDH1/ADCY3/PLCB1/VAV2/LPAR1/TEK/EGF/PARD3/PRKD1/GRIN2A
